# Supplementary material for: Learning to Hunt on the Go: Dietary Changes During Development of Rhinolophid Bats
Source: Animals (Basel). 2024 Nov 16;14(22):3303. doi: 10.3390/ani14223303 (PMC11591299; doi:10.3390/ani14223303)
Supplement: Supplementary file 1 [file animals-14-03303-s001.zip]

Archive with 4 entries (4 files):
- animals-3285553-SuppInfo1_Development_analysis.pdf
- SuppInfo2_Prey_Traits.xlsx
- SuppInfo3_RLQ_4thCorner.pdf
- SuppInfo4_Diet_info.xlsx
