# Supplementary material for: Learning to Hunt on the Go: Dietary Changes During Development of Rhinolophid Bats
Source: Animals (Basel). 2024 Nov 16;14(22):3303. doi: 10.3390/ani14223303 (PMC11591299; doi:10.3390/ani14223303)
Supplement: Supplementary file 1 [file animals-14-03303-s001.zip › SuppInfo2_Prey_Traits.xlsx]

## Sheet: Sheet1
Learning To Hunt On The Go: dietary changes during development of rhinolophids bats.
Behavioral Ecology and Sociobiology
Miren Aldasoro1, Nerea Vallejo1, Lander Olasagasti1, Oihane Diaz de Cerio1 & Joxerra Aihartza1
1 Department of Zoology and Animal Cell Biology, University of the Basque Country UPV/EHU, Sarriena s/n, 48940, Leioa, The Basque Country, Spain
miren.aldasoro@ehu.eus
Abbreviation	SPECIES	Family	Order	Available in MNCN	Approximation level	Hardness	Volume	Wingloading
EctoPall	Ectobius pallidus	Ectobiidae	Blattodea	Yes		3	36	1.28571
ArhoFeru	Arhopalus ferus	Cerambycidae	Coleoptera	Yes		4	141.917	2.4801
ArhoRust	Arhopalus rusticus	Cerambycidae	Coleoptera	Yes		4	154.111	2.35085
PrioCori	Prionus coriarius	Cerambycidae	Coleoptera	Yes		5	802.667	2.41404
CurcElep	Curculio elephas	Curculionidae	Coleoptera	Yes		3	36	3
CurcGlan	Curculio glandium	Curculionidae	Coleoptera	Yes		3	36	3
StenRhom	Stenagostus rhombeus	Elateridae	Coleoptera	Yes		4	103.688	2.50794
Rham	Rhamphomyia	Empididae	Diptera	Yes		1	14	1
HyboCuli	Hybos culiciformis	Hybotidae	Diptera	Yes		1	6	0.888889
AchyDece	Achyrolimonia decemmaculata	Limoniidae	Diptera	No	Family	1	10.0104	0.499827
AustLati	Austrolimnophila latistyla	Limoniidae	Diptera	No	Family	1	10.0104	0.499827
AustOchr	Austrolimnophila ochracea	Limoniidae	Diptera	No	Family	1	9.375	0.520833
Dicr	Dicranomyia	Limoniidae	Diptera	Yes		1	7	0.5
DicrMode	Dicranomyia modesta	Limoniidae	Diptera	Yes		1	7	0.5
LimoNube	Limonia nubeculosa	Limoniidae	Diptera	Yes		1	12.5	0.3125
NeolDume	Neolimonia dumetorum	Limoniidae	Diptera	Yes		1	9.375	0.520833
RhipMacu	Rhipidia maculata	Limoniidae	Diptera	Yes		1	15	0.789474
MuscAutu	Musca autumnalis	Muscidae	Diptera	Yes		1	25.375	1.67078
LeiaWint	Leia winthemii	Mycetophilidae	Diptera	Yes		1	10.5	0.75
LeptWalk	Leptomorphus walkeri	Mycetophilidae	Diptera	No	Family	1	10.5	1.5
MyceFung	Mycetophila fungorum	Mycetophilidae	Diptera	Yes		1	9.5	0.993464
PsycAlte	Psychoda alternata	Psychodidae	Diptera	Yes		1	2	0.666667
BlonNigr	Blondelia nigripes	Tachinidae	Diptera	Yes		1	30.875	1.72727
PseuRufi	Pseudogonia rufifrons	Tachinidae	Diptera	No	Family	1	30.875	1.72727
NephFlav	Nephrotoma flavipalpis	Tipulidae	Diptera	No	Family	2	65.9854	0.598507
Tipu	Tipula	Tipulidae	Diptera	No	Family	2	66.0156	0.62872
TipuFulv	Tipula fulvipennis	Tipulidae	Diptera	Yes		2	92.75	0.509615
TipuLate	Tipula lateralis	Tipulidae	Diptera	Yes		1	24	0.533333
TipuMaxi	Tipula maxima	Tipulidae	Diptera	Yes		2	96	0.727273
TipuOler	Tipula oleracea	Tipulidae	Diptera	Yes		2	66	0.785714
OrieIshi	Orientus ishidae	Cicadellidae	Hemiptera	No	Order	3	22	1.88684
AdelLine	Adelphocoris lineolatus	Miridae	Hemiptera	Yes		3	31.5	1.8
NeolCont	Neolygus contaminatus	Miridae	Hemiptera	Yes		3	21	1.75
PhytLong	Phytocoris longipennis	Miridae	Hemiptera	Yes		3	15	2.28571
ArgyGoed	Argyresthia goedartella	Argyresthiidae	Lepidoptera	Yes		1	6	0.428571
ApatApol	Apatema apolausticum	Autostichidae	Lepidoptera	No	Family	1	9	0.642857
Oego	Oegoconia	Autostichidae	Lepidoptera	Yes		1	9	0.642857
OegoUral	Oegoconia uralskella	Autostichidae	Lepidoptera	No	Family	1	9	0.642857
BlasGlan	Blastobasis glandulella	Blastobasidae	Lepidoptera	No	Family	1	7.875	0.605769
BlasMaro	Blastobasis maroccanella	Blastobasidae	Lepidoptera	No	Family	1	7.875	0.605769
BlasPhyc	Blastobasis phycidella	Blastobasidae	Lepidoptera	Yes		1	7.875	0.605769
CramMono	Crambus monochromellus	Crambidae	Lepidoptera	No	Family	1	15	0.340909
CramPasc	Crambus pascuella	Crambidae	Lepidoptera	Yes		1	15	0.340909
EudoMerc	Eudonia mercurella	Crambidae	Lepidoptera	Yes		1	11.25	0.375
NomoNoct	Nomophila noctuella	Crambidae	Lepidoptera	Yes		1	30	0.576923
PleuRura	Pleuroptya ruralis	Crambidae	Lepidoptera	Yes		2	48	0.457143
CarcQuer	Carcina quercana	Depressariidae	Lepidoptera	Yes		1	13.125	0.410156
ThyaBati	Thyatira batis	Drepanidae	Lepidoptera	Yes		2	80	0.555556
Wats	Watsonalla	Drepanidae	Lepidoptera	Yes		1	34.125	0.276316
AediLeuc	Aedia leucomelas	Erebidae	Lepidoptera	Yes		2	133	0.604545
HermTars	Herminia tarsipennalis	Erebidae	Lepidoptera	No	Family	2	80.51	0.598587
Hype	Hypena	Erebidae	Lepidoptera	Yes		2	52	0.282225
HypeProb	Hypena proboscidalis	Erebidae	Lepidoptera	Yes		2	52	0.282225
LaspFlex	Laspeyria flexula	Erebidae	Lepidoptera	No	Family	2	80.51	0.598587
LygeCrac	Lygephila craccae	Erebidae	Lepidoptera	Yes		2	93.5	0.447368
PhraFuli	Phragmatobia fuliginosa	Erebidae	Lepidoptera	Yes		2	78.75	0.546875
ZancLuna	Zanclognatha lunalis	Erebidae	Lepidoptera	No	Family	2	80.51	0.598587
CampHono	Campaea honoraria	Geometridae	Lepidoptera	Yes		2	72	0.2
HypoPunc	Hypomecis punctinalis	Geometridae	Lepidoptera	Yes		2	60	0.186047
HypoRobo	Hypomecis roboraria	Geometridae	Lepidoptera	No	Genus	2	60	0.186047
IdaeBise	Idaea biselata	Geometridae	Lepidoptera	Yes		1	12	0.207792
IdaeDege	Idaea degeneraria	Geometridae	Lepidoptera	Yes		1	20	0.238095
IdaeSubs	Idaea subsericeata	Geometridae	Lepidoptera	Yes		1	13.125	0.265152
MenoAbru	Menophra abruptaria	Geometridae	Lepidoptera	Yes		2	45.5	0.252778
OpisLute	Opisthograptis luteolata	Geometridae	Lepidoptera	Yes		2	52.5	0.298295
PachHipp	Pachycnemia hippocastanaria	Geometridae	Lepidoptera	Yes		1	25	0.195312
PeriRhom	Peribatodes rhomboidaria	Geometridae	Lepidoptera	Yes		2	58.125	0.249597
ScopNigr	Scopula nigropunctata	Geometridae	Lepidoptera	Yes		1	20	0.168067
TimaComa	Timandra comae	Geometridae	Lepidoptera	Yes		1	18.5	0.185464
TripTaut	Triphosa tauteli	Geometridae	Lepidoptera	No	Family	1	35.0391	0.19723
EuthPota	Euthrix potatoria	Lasiocampidae	Lepidoptera	Yes		2	195	0.477941
LasiQuer	Lasiocampa quercus	Lasiocampidae	Lepidoptera	Yes		2	165.375	0.340278
Abro	Abrostola	Noctuidae	Lepidoptera	Yes		2	56.8333	0.473611
AcroRumi	Acronicta rumicis	Noctuidae	Lepidoptera	Yes		2	90	0.5
Agro	Agrotis	Noctuidae	Lepidoptera	Yes		2	101.896	0.544715
AgroExcl	Agrotis exclamationis	Noctuidae	Lepidoptera	Yes		2	108	0.6
AgroIpsi	Agrotis ipsilon	Noctuidae	Lepidoptera	Yes		2	104.938	0.612997
AgroSege	Agrotis segetum	Noctuidae	Lepidoptera	Yes		2	92.5	0.440476
AmphPyra	Amphipyra pyramidea	Noctuidae	Lepidoptera	Yes		2	217.5	0.485491
CrypAlga	Cryphia algae	Noctuidae	Lepidoptera	Yes		1	25	0.4329
EuplLuci	Euplexia lucipara	Noctuidae	Lepidoptera	Yes		2	65	0.451389
HoplAmbi	Hoplodrina ambigua	Noctuidae	Lepidoptera	Yes		2	67.5	0.527344
Mesa	Mesapamea	Noctuidae	Lepidoptera	Yes		2	64.8125	0.491004
Myth	Mythimna	Noctuidae	Lepidoptera	Yes		2	93.9583	0.577095
MythAlbi	Mythimna albipuncta	Noctuidae	Lepidoptera	Yes		2	66.5	0.537374
MythUnip	Mythimna unipuncta	Noctuidae	Lepidoptera	Yes		2	120	0.571429
MythVite	Mythimna vitellina	Noctuidae	Lepidoptera	Yes		2	99.1875	0.641212
OchrPlec	Ochropleura plecta	Noctuidae	Lepidoptera	Yes		2	70	0.689655
PeriSauc	Peridroma saucia	Noctuidae	Lepidoptera	Yes		2	143.5	0.597917
PhloMeti	Phlogophora meticulosa	Noctuidae	Lepidoptera	Yes		2	132	0.423077
ProtPyga	Protodeltote pygarga	Noctuidae	Lepidoptera	Yes		1	17	0.237762
TracAtri	Trachea atriplicis	Noctuidae	Lepidoptera	Yes		2	102	0.421488
XestBaja	Xestia baja	Noctuidae	Lepidoptera	Yes		2	95	0.527778
XestC-ni	Xestia c-nigrum	Noctuidae	Lepidoptera	Yes		2	85	0.518293
PseuPras	Pseudoips prasinana	Nolidae	Lepidoptera	Yes		2	52.0625	0.322493
ThauPity	Thaumetopoea pityocampa	Notodontidae	Lepidoptera	Yes		2	79.5	0.330332
AcroPorp	Acrobasis porphyrella	Pyralidae	Lepidoptera	Yes		1	15.75	0.403846
AphoSoci	Aphomia sociella	Pyralidae	Lepidoptera	Yes		1	23	0.247312
EccoEffr	Eccopisa effractella	Pyralidae	Lepidoptera	No	Family	1	19.1328	0.340139
EndoFlam	Endotricha flammealis	Pyralidae	Lepidoptera	Yes		1	13.5	0.284211
OncoSemi	Oncocera semirubella	Pyralidae	Lepidoptera	Yes		1	25	0.549451
SphiMaur	Sphinx maurorum	Sphingidae	Lepidoptera	Yes		2	267.75	0.485054
AgapZoeg	Agapeta zoegana	Tortricidae	Lepidoptera	Yes		1	12.25	0.362963
AncyBadi	Ancylis badiana	Tortricidae	Lepidoptera	No	Family	1	13.5586	0.457996
AncyDimi	Ancylis diminutana	Tortricidae	Lepidoptera	No	Family	1	13.5586	0.457996
Arch	Archips	Tortricidae	Lepidoptera	Yes		1	19.125	0.653846
Cely	Celypha	Tortricidae	Lepidoptera	Yes		1	16	0.564706
CelyLacu	Celypha lacunana	Tortricidae	Lepidoptera	Yes		1	9	0.352941
Cydi	Cydia	Tortricidae	Lepidoptera	Yes		1	12.8333	0.333444
EpinNise	Epinotia nisella	Tortricidae	Lepidoptera	Yes		1	9	0.225
LathStri	Lathronympha strigana	Tortricidae	Lepidoptera	No	Family	1	13.5586	0.457996
PandCinn	Pandemis cinnamomeana	Tortricidae	Lepidoptera	No	Genus	1	16	0.4
PandHepa	Pandemis heparana	Tortricidae	Lepidoptera	Yes		1	16	0.4
SpatBifa	Spatalistis bifasciana	Tortricidae	Lepidoptera	No	Family	1	13.5586	0.457996
Chry	Chrysoperla	Chrysopidae	Neuroptera	No	Family	1	10.125	0.148352
PseuGran	Pseudomallada granadensis	Chrysopidae	Neuroptera	Yes		1	10.125	0.148352
HemeGilv	Hemerobius gilvus	Hemerobiidae	Neuroptera	No	Genus	1	5	0.166667
HemeHumu	Hemerobius humulinus	Hemerobiidae	Neuroptera	Yes		1	5	0.166667
TinoMacu	Tinodes maculicornis	Psychomyiidae	Trichoptera	Yes		1	5.5	0.228571
