# Supplementary material for: Learning to Hunt on the Go: Dietary Changes During Development of Rhinolophid Bats
Source: Animals (Basel). 2024 Nov 16;14(22):3303. doi: 10.3390/ani14223303 (PMC11591299; doi:10.3390/ani14223303)
Supplement: Supplementary file 1 [file animals-14-03303-s001.zip › SuppInfo4_Diet_info.xlsx]

## Sheet: Grouped
Learning To Hunt On The Go: dietary changes during development of rhinolophids bats.
Behavioral Ecology and Sociobiology
Miren Aldasoro1, Nerea Vallejo1, Lander Olasagasti1, Oihane Diaz de Cerio1 & Joxerra Aihartza1
1 Department of Zoology and Animal Cell Biology, University of the Basque Country UPV/EHU, Sarriena s/n, 48940, Leioa, The Basque Country, Spain
miren.aldasoro@ehu.eus
			TOTAL		RHJ (n=23)		RHA (n=21)		REJ (n=23)		REA (n=19)		RFJ (n=23)		RFA (n=27)			RHJ	R. hipposideros	Juvenile
Order	Family	Species	FOO	wPOO	FOO	wPOO	FOO	wPOO	FOO	wPOO	FOO	wPOO	FOO	wPOO	FOO	wPOO		RHA	R. hipposideros	Adult
Araneae	Anyphaenidae	Anyphaena accentuata	0.729927	0.0919118	4.34783	0.543478	0	0	0	0	0	0	0	0	0	0		REJ	R. euryale	Juvenile
Araneae	Araneidae	Araneus diadematus	0.729927	0.105042	0	0	0	0	4.34783	0.621118	0	0	0	0	0	0		REA	R. euryale	Adult
Araneae	Theridiidae	Enoplognatha	0.729927	0.0432526	4.34783	0.255754	0	0	0	0	0	0	0	0	0	0		RFJ	R. ferrumequinum	Juvenile
Blattodea	Ectobiidae	Ectobius pallidus	4.37956	0.554097	0	0	0	0	8.69565	0.892857	14.8148	2.03042	0	0	0	0		RFA	R. ferrumequinum	Adult
Coleoptera	Aderidae	Euglenes pygmaeus	1.45985	0.213904	4.34783	0.395257	0	0	0	0	3.7037	0.740741	0	0	0	0
Coleoptera	Cantharidae	Rhagonycha fulva	0.729927	0.052521	0	0	0	0	0	0	3.7037	0.26455	0	0	0	0		FOO	Frequency of Occurrence
Coleoptera	Cerambycidae	Arhopalus	0.729927	0.0612745	0	0	0	0	4.34783	0.362319	0	0	0	0	0	0		wPOO	Weighted Percentage of Occurrence
Coleoptera	Cerambycidae	Arhopalus ferus	8.75912	1.66433	0	0	0	0	21.7391	3.84576	25.9259	5.10729	0	0	0	0
Coleoptera	Cerambycidae	Arhopalus rusticus	17.5182	2.55122	0	0	0	0	39.1304	6.2769	55.5556	7.50358	0	0	0	0
Coleoptera	Cerambycidae	Prionus coriarius	19.708	2.77061	0	0	0	0	65.2174	8.38412	44.4444	6.81364	0	0	0	0
Coleoptera	Curculionidae	Curculio elephas	4.37956	0.659499	0	0	0	0	0	0	14.8148	1.9639	8.69565	1.5942	0	0
Coleoptera	Curculionidae	Curculio glandium	4.37956	0.554311	0	0	0	0	4.34783	0.483092	18.5185	2.38056	0	0	0	0
Coleoptera	Geotrupidae	Geotrupes ibericus	0.729927	0.0919118	0	0	0	0	0	0	3.7037	0.462963	0	0	0	0
Coleoptera	Scarabaeidae	Aphodius rufipes	0.729927	0.0432526	0	0	0	0	0	0	3.7037	0.217865	0	0	0	0
Coleoptera	Scarabaeidae	Copris	0.729927	0.122549	0	0	0	0	4.34783	0.724638	0	0	0	0	0	0
Diptera	Anthomyiidae	Hylemya vagans	0.729927	0.0816993	4.34783	0.483092	0	0	0	0	0	0	0	0	0	0
Diptera	Cecidomyiidae	Aphidoletes aphidimyza	0.729927	0.0919118	4.34783	0.543478	0	0	0	0	0	0	0	0	0	0
Diptera	Cecidomyiidae	Asphondylia sarothamni	0.729927	0.0919118	0	0	4.7619	0.595238	0	0	0	0	0	0	0	0
Diptera	Ceratopogonidae	Forcipomyia	1.45985	0.0957736	4.34783	0.255754	4.7619	0.340136	0	0	0	0	0	0	0	0
Diptera	Chironomidae	Ablabesmyia longistyla	0.729927	0.0612745	4.34783	0.362319	0	0	0	0	0	0	0	0	0	0
Diptera	Chironomidae	Kiefferulus tendipediformis	0.729927	0.0432526	4.34783	0.255754	0	0	0	0	0	0	0	0	0	0
Diptera	Chironomidae	Stenochironomus gibbus	0.729927	0.0432526	4.34783	0.255754	0	0	0	0	0	0	0	0	0	0
Diptera	Chironomidae	Thienemannimyia lentiginosa	0.729927	0.0919118	4.34783	0.543478	0	0	0	0	0	0	0	0	0	0
Diptera	Culicidae	Culex	1.45985	0.189394	4.34783	0.395257	0	0	0	0	0	0	4.34783	0.724638	0	0
Diptera	Culicidae	Culex pipiens	1.45985	0.189394	4.34783	0.395257	0	0	0	0	0	0	4.34783	0.724638	0	0
Diptera	Empididae	Rhamphomyia	2.18978	0.194429	0	0	14.2857	1.25916	0	0	0	0	0	0	0	0
Diptera	Hybotidae	Hybos culiciformis	1.45985	0.196078	0	0	0	0	0	0	0	0	8.69565	1.15942	0	0
Diptera	Keroplatidae	Macrocera nigricoxa	0.729927	0.0459559	0	0	4.7619	0.297619	0	0	0	0	0	0	0	0
Diptera	Lauxaniidae	Calliopum aeneum	1.45985	0.227076	4.34783	0.255754	0	0	0	0	0	0	4.34783	1.08696	0	0
Diptera	Lauxaniidae	Calliopum elisae	1.45985	0.306373	4.34783	0.724638	0	0	0	0	0	0	4.34783	1.08696	0	0
Diptera	Lauxaniidae	Calliopum simillimum	0.729927	0.122549	4.34783	0.724638	0	0	0	0	0	0	0	0	0	0
Diptera	Lauxaniidae	Sapromyza intonsa	1.45985	0.0957736	0	0	0	0	0	0	7.40741	0.482415	0	0	0	0
Diptera	Limoniidae	Achyrolimonia decemmaculata	9.48905	1.55356	26.087	5.83851	23.8095	2.97212	0	0	7.40741	0.540123	0	0	0	0
Diptera	Limoniidae	Austrolimnophila latistyla	5.83942	1.10972	13.0435	1.28232	4.7619	0.793651	0	0	3.7037	0.26455	13.0435	4.24431	0	0
Diptera	Limoniidae	Austrolimnophila ochracea	11.6788	1.30072	34.7826	3.64947	28.5714	2.87905	0	0	7.40741	1.2037	0	0	0	0
Diptera	Limoniidae	Cheilotrichia cinerascens	1.45985	0.142974	4.34783	0.483092	0	0	0	0	3.7037	0.308642	0	0	0	0
Diptera	Limoniidae	Dicranomyia	5.10949	0.509873	17.3913	2.09816	14.2857	1.00406	0	0	0	0	0	0	0	0
Diptera	Limoniidae	Dicranomyia autumnalis	0.729927	0.0459559	0	0	4.7619	0.297619	0	0	0	0	0	0	0	0
Diptera	Limoniidae	Dicranomyia modesta	1.45985	0.150998	0	0	0	0	8.69565	0.892857	0	0	0	0	0	0
Diptera	Limoniidae	Limonia	2.18978	0.582108	13.0435	3.44203	0	0	0	0	0	0	0	0	0	0
Diptera	Limoniidae	Limonia hercegovinae	0.729927	0.0735294	4.34783	0.434783	0	0	0	0	0	0	0	0	0	0
Diptera	Limoniidae	Limonia nubeculosa	31.3869	5.61791	56.5217	9.78778	71.4286	9.59598	21.7391	3.64044	25.9259	3.22237	13.0435	7.24638	0	0
Diptera	Limoniidae	Molophilus corniger	0.729927	0.0459559	0	0	4.7619	0.297619	0	0	0	0	0	0	0	0
Diptera	Limoniidae	Molophilus medius	0.729927	0.0459559	0	0	4.7619	0.297619	0	0	0	0	0	0	0	0
Diptera	Limoniidae	Neolimonia dumetorum	21.1679	2.23595	39.1304	4.10512	47.619	5.36996	21.7391	2.23333	14.8148	1.06922	4.34783	0.724638	0	0
Diptera	Limoniidae	Rhipidia maculata	7.29927	1.41167	4.34783	1.08696	0	0	21.7391	3.78537	7.40741	0.799663	8.69565	2.53623	0	0
Diptera	Lonchaeidae	Lonchaea	0.729927	0.105042	0	0	4.7619	0.680272	0	0	0	0	0	0	0	0
Diptera	Milichiidae	Phyllomyza	1.45985	0.119485	0	0	9.52381	0.77381	0	0	0	0	0	0	0	0
Diptera	Muscidae	Atherigona orientalis	0.729927	0.0612745	0	0	4.7619	0.396825	0	0	0	0	0	0	0	0
Diptera	Muscidae	Musca autumnalis	2.91971	0.393908	0	0	0	0	13.0435	1.96687	3.7037	0.308642	0	0	0	0
Diptera	Muscidae	Mydaea humeralis	0.729927	0.0816993	4.34783	0.483092	0	0	0	0	0	0	0	0	0	0
Diptera	Muscidae	Neomyia cornicina	0.729927	0.122549	0	0	0	0	4.34783	0.724638	0	0	0	0	0	0
Diptera	Muscidae	Phaonia palpata	0.729927	0.0919118	4.34783	0.543478	0	0	0	0	0	0	0	0	0	0
Diptera	Muscidae	Phaonia subventa	0.729927	0.105042	0	0	4.7619	0.680272	0	0	0	0	0	0	0	0
Diptera	Muscidae	Stomoxys calcitrans	0.729927	0.105042	0	0	0	0	4.34783	0.621118	0	0	0	0	0	0
Diptera	Mycetophilidae	Leia winthemii	1.45985	0.165441	0	0	0	0	0	0	7.40741	0.833333	0	0	0	0
Diptera	Mycetophilidae	Leptomorphus walkeri	1.45985	0.112801	0	0	0	0	8.69565	0.666996	0	0	0	0	0	0
Diptera	Mycetophilidae	Mycetophila	0.729927	0.0459559	0	0	0	0	0	0	3.7037	0.231481	0	0	0	0
Diptera	Mycetophilidae	Mycetophila fungorum	2.91971	0.202009	0	0	0	0	4.34783	0.271739	11.1111	0.786047	0	0	0	0
Diptera	Mycetophilidae	Mycomya trilineata	0.729927	0.0668449	0	0	4.7619	0.4329	0	0	0	0	0	0	0	0
Diptera	Pediciidae	Tricyphona	0.729927	0.105042	0	0	4.7619	0.680272	0	0	0	0	0	0	0	0
Diptera	Pediciidae	Ula	2.91971	0.314346	13.0435	1.46348	0	0	0	0	3.7037	0.3367	0	0	0	0
Diptera	Pediciidae	Ula sylvatica	2.18978	0.278653	4.34783	0.483092	4.7619	0.595238	4.34783	0.621118	0	0	0	0	0	0
Diptera	Platypezidae	Opetia nigra	0.729927	0.367647	4.34783	2.17391	0	0	0	0	0	0	0	0	0	0
Diptera	Polleniidae	Pollenia griseotomentosa	0.729927	0.0735294	0	0	4.7619	0.47619	0	0	0	0	0	0	0	0
Diptera	Psychodidae	Clogmia albipunctata	1.45985	0.137868	0	0	4.7619	0.595238	4.34783	0.271739	0	0	0	0	0	0
Diptera	Psychodidae	Psychoda alternata	10.9489	1.57099	56.5217	7.87628	9.52381	1.54762	0	0	0	0	0	0	0	0
Diptera	Psychodidae	Psychoda mycophila	0.729927	0.0919118	4.34783	0.543478	0	0	0	0	0	0	0	0	0	0
Diptera	Scathophagidae	Scathophaga stercoraria	0.729927	0.0668449	0	0	4.7619	0.4329	0	0	0	0	0	0	0	0
Diptera	Sciaridae	Bradysia	0.729927	0.183824	0	0	0	0	0	0	0	0	4.34783	1.08696	0	0
Diptera	Stratiomyidae	Microchrysa polita	0.729927	0.0668449	0	0	4.7619	0.4329	0	0	0	0	0	0	0	0
Diptera	Syrphidae	Eristalis similis	0.729927	0.0612745	0	0	0	0	4.34783	0.362319	0	0	0	0	0	0
Diptera	Tachinidae	Actia pilipennis	0.729927	0.0919118	4.34783	0.543478	0	0	0	0	0	0	0	0	0	0
Diptera	Tachinidae	Blondelia nigripes	0.729927	0.147059	0	0	0	0	0	0	0	0	0	0	5.26316	1.05263
Diptera	Tachinidae	Compsilura concinnata	0.729927	0.122549	0	0	0	0	0	0	3.7037	0.617284	0	0	0	0
Diptera	Tachinidae	Eloceria delecta	0.729927	0.0919118	4.34783	0.543478	0	0	0	0	0	0	0	0	0	0
Diptera	Tachinidae	Macquartia tessellum	0.729927	0.122549	0	0	0	0	0	0	3.7037	0.617284	0	0	0	0
Diptera	Tachinidae	Pseudogonia rufifrons	0.729927	0.0735294	0	0	0	0	0	0	0	0	0	0	5.26316	0.526316
Diptera	Tephritidae	Rhagoletis completa	0.729927	0.105042	0	0	4.7619	0.680272	0	0	0	0	0	0	0	0
Diptera	Tipulidae	Nephrotoma flavipalpis	2.18978	0.17507	0	0	4.7619	0.396825	4.34783	0.362319	3.7037	0.26455	0	0	0	0
Diptera	Tipulidae	Tipula	2.18978	0.191797	0	0	4.7619	0.529101	4.34783	0.395257	3.7037	0.217865	0	0	0	0
Diptera	Tipulidae	Tipula fulvipennis	2.91971	0.405287	0	0	14.2857	2.02948	4.34783	0.543478	0	0	0	0	0	0
Diptera	Tipulidae	Tipula lateralis	1.45985	0.196954	0	0	0	0	8.69565	1.1646	0	0	0	0	0	0
Diptera	Tipulidae	Tipula maxima	0.729927	0.105042	0	0	0	0	4.34783	0.621118	0	0	0	0	0	0
Diptera	Tipulidae	Tipula oleracea	5.83942	0.664911	4.34783	0.362319	9.52381	0.799201	4.34783	0.362319	11.1111	1.18437	0	0	5.26316	1.31579
Diptera	Tipulidae	Tipula repanda	1.45985	0.124952	0	0	4.7619	0.529101	0	0	3.7037	0.217865	0	0	0	0
Diptera	Tipulidae	Tipula rufina	0.729927	0.0816993	4.34783	0.483092	0	0	0	0	0	0	0	0	0	0
Ephemeroptera	Baetidae	Baetis rhodani	0.729927	0.147059	4.34783	0.869565	0	0	0	0	0	0	0	0	0	0
Hemiptera	Cicadellidae	Alebra wahlbergi	0.729927	0.0816993	4.34783	0.483092	0	0	0	0	0	0	0	0	0	0
Hemiptera	Cicadellidae	Allygus	0.729927	0.0668449	0	0	0	0	0	0	3.7037	0.3367	0	0	0	0
Hemiptera	Cicadellidae	Orientus ishidae	1.45985	0.186741	0	0	4.7619	0.529101	4.34783	0.621118	0	0	0	0	0	0
Hemiptera	Cixiidae	Cixius nervosus	1.45985	0.148473	0	0	4.7619	0.3663	4.34783	0.543478	0	0	0	0	0	0
Hemiptera	Miridae	Adelphocoris	1.45985	0.275735	4.34783	0.543478	4.7619	1.19048	0	0	0	0	0	0	0	0
Hemiptera	Miridae	Adelphocoris lineolatus	14.5985	1.90431	13.0435	1.37869	23.8095	3.47477	13.0435	1.97378	33.3333	4.03366	0	0	0	0
Hemiptera	Miridae	Adelphocoris quadripunctatus	2.91971	0.300537	0	0	4.7619	0.529101	4.34783	0.362319	7.40741	0.793651	0	0	0	0
Hemiptera	Miridae	Adelphocoris seticornis	2.18978	0.258228	4.34783	0.543478	0	0	4.34783	0.362319	3.7037	0.529101	0	0	0	0
Hemiptera	Miridae	Apolygus lucorum	0.729927	0.0565611	0	0	4.7619	0.3663	0	0	0	0	0	0	0	0
Hemiptera	Miridae	Compsidolon salicellum	0.729927	0.0919118	4.34783	0.543478	0	0	0	0	0	0	0	0	0	0
Hemiptera	Miridae	Neolygus contaminatus	1.45985	0.13826	0	0	9.52381	0.895401	0	0	0	0	0	0	0	0
Hemiptera	Miridae	Phytocoris	1.45985	0.127655	0	0	4.7619	0.529101	0	0	3.7037	0.231481	0	0	0	0
Hemiptera	Miridae	Phytocoris insignis	0.729927	0.0816993	0	0	4.7619	0.529101	0	0	0	0	0	0	0	0
Hemiptera	Miridae	Phytocoris longipennis	6.56934	0.819721	4.34783	0.621118	33.3333	4.33078	0	0	3.7037	0.231481	0	0	0	0
Hemiptera	Miridae	Phytocoris varipes	0.729927	0.0816993	0	0	4.7619	0.529101	0	0	0	0	0	0	0	0
Hemiptera	Reduviidae	Empicoris rubromaculatus	0.729927	0.245098	0	0	0	0	0	0	0	0	4.34783	1.44928	0	0
Lepidoptera	Argyresthiidae	Argyresthia goedartella	8.0292	0.918584	8.69565	0.690537	42.8571	5.19262	0	0	0	0	0	0	0	0
Lepidoptera	Autostichidae	Apatema apolausticum	3.64964	0.334148	0	0	0	0	8.69565	0.606187	11.1111	1.16673	0	0	0	0
Lepidoptera	Autostichidae	Oegoconia	17.5182	2.22662	8.69565	1.02657	9.52381	1.32275	56.5217	7.16243	22.2222	2.47022	0	0	5.26316	1.05263
Lepidoptera	Autostichidae	Oegoconia uralskella	2.18978	0.234886	0	0	0	0	13.0435	1.38889	0	0	0	0	0	0
Lepidoptera	Blastobasidae	Blastobasis glandulella	17.5182	2.05134	17.3913	1.53595	23.8095	1.91315	13.0435	1.74791	37.037	5.21396	8.69565	0.978261	0	0
Lepidoptera	Blastobasidae	Blastobasis maroccanella	1.45985	0.0957736	0	0	0	0	0	0	7.40741	0.482415	0	0	0	0
Lepidoptera	Blastobasidae	Blastobasis phycidella	4.37956	0.585883	0	0	0	0	21.7391	2.37739	3.7037	0.925926	0	0	0	0
Lepidoptera	Bucculatricidae	Bucculatrix demaryella	0.729927	0.0432526	4.34783	0.255754	0	0	0	0	0	0	0	0	0	0
Lepidoptera	Coleophoridae	Coleophora	2.18978	0.230172	4.34783	0.543478	4.7619	0.529101	0	0	3.7037	0.2849	0	0	0	0
Lepidoptera	Crambidae	Agriphila straminella	0.729927	0.052521	0	0	4.7619	0.340136	0	0	0	0	0	0	0	0
Lepidoptera	Crambidae	Agrotera nemoralis	0.729927	0.0919118	0	0	0	0	0	0	0	0	4.34783	0.543478	0	0
Lepidoptera	Crambidae	Chrysoteuchia culmella	0.729927	0.122549	0	0	0	0	4.34783	0.724638	0	0	0	0	0	0
Lepidoptera	Crambidae	Crambus monochromellus	2.91971	0.423669	0	0	4.7619	0.680272	0	0	0	0	8.69565	1.44928	5.26316	0.526316
Lepidoptera	Crambidae	Crambus pascuella	5.83942	0.830517	0	0	28.5714	3.26218	0	0	0	0	8.69565	1.93237	0	0
Lepidoptera	Crambidae	Eudonia mercurella	4.37956	0.467461	4.34783	0.255754	4.7619	0.396825	4.34783	0.334448	3.7037	0.462963	4.34783	0.724638	5.26316	0.657895
Lepidoptera	Crambidae	Nomophila noctuella	5.10949	0.685354	0	0	23.8095	2.96456	0	0	0	0	4.34783	0.621118	5.26316	0.877193
Lepidoptera	Crambidae	Pleuroptya ruralis	4.37956	0.676937	0	0	0	0	0	0	0	0	26.087	4.00276	0	0
Lepidoptera	Crambidae	Scoparia subfusca	0.729927	0.0612745	4.34783	0.362319	0	0	0	0	0	0	0	0	0	0
Lepidoptera	Crambidae	Udea ferrugalis	1.45985	0.128119	4.34783	0.362319	0	0	0	0	3.7037	0.3367	0	0	0	0
Lepidoptera	Depressariidae	Agonopterix arenella	1.45985	0.166317	4.34783	0.362319	4.7619	0.680272	0	0	0	0	0	0	0	0
Lepidoptera	Depressariidae	Agonopterix heracliana	0.729927	0.105042	0	0	0	0	4.34783	0.621118	0	0	0	0	0	0
Lepidoptera	Depressariidae	Carcina quercana	2.91971	0.352164	13.0435	1.74791	4.7619	0.3663	0	0	0	0	0	0	0	0
Lepidoptera	Depressariidae	Pseudatemelia josephinae	0.729927	0.105042	0	0	0	0	4.34783	0.621118	0	0	0	0	0	0
Lepidoptera	Drepanidae	Thyatira batis	4.37956	0.639006	0	0	0	0	0	0	0	0	13.0435	1.44928	15.7895	2.81955
Lepidoptera	Drepanidae	Watsonalla	2.18978	0.281279	0	0	0	0	0	0	3.7037	0.26455	8.69565	1.35266	0	0
Lepidoptera	Elachistidae	Blastodacna	0.729927	0.183824	0	0	0	0	0	0	0	0	4.34783	1.08696	0	0
Lepidoptera	Epermeniidae	Epermenia aequidentellus	0.729927	0.0459559	0	0	4.7619	0.297619	0	0	0	0	0	0	0	0
Lepidoptera	Epermeniidae	Epermenia falciformis	0.729927	0.0816993	4.34783	0.483092	0	0	0	0	0	0	0	0	0	0
Lepidoptera	Erebidae	Aedia leucomelas	0.729927	0.105042	0	0	0	0	0	0	0	0	0	0	5.26316	0.75188
Lepidoptera	Erebidae	Eilema caniola	0.729927	0.147059	0	0	0	0	0	0	0	0	4.34783	0.869565	0	0
Lepidoptera	Erebidae	Herminia grisealis	0.729927	0.0612745	0	0	0	0	0	0	0	0	4.34783	0.362319	0	0
Lepidoptera	Erebidae	Herminia tarsicrinalis	0.729927	0.183824	0	0	0	0	0	0	0	0	4.34783	1.08696	0	0
Lepidoptera	Erebidae	Herminia tarsipennalis	2.18978	0.453431	0	0	0	0	0	0	0	0	4.34783	0.724638	10.5263	2.36842
Lepidoptera	Erebidae	Hypena	10.219	1.24602	13.0435	1.71498	9.52381	1.02041	17.3913	1.72101	14.8148	1.6297	4.34783	1.08696	0	0
Lepidoptera	Erebidae	Hypena obesalis	1.45985	0.449346	4.34783	0.483092	0	0	0	0	0	0	4.34783	2.17391	0	0
Lepidoptera	Erebidae	Hypena proboscidalis	1.45985	0.367647	0	0	0	0	0	0	0	0	0	0	10.5263	2.63158
Lepidoptera	Erebidae	Laspeyria flexula	5.83942	0.830124	0	0	0	0	0	0	0	0	34.7826	4.90856	0	0
Lepidoptera	Erebidae	Lygephila craccae	0.729927	0.122549	0	0	0	0	0	0	0	0	0	0	5.26316	0.877193
Lepidoptera	Erebidae	Parascotia fuliginaria	0.729927	0.0612745	0	0	0	0	0	0	3.7037	0.308642	0	0	0	0
Lepidoptera	Erebidae	Phragmatobia fuliginosa	0.729927	0.0919118	0	0	0	0	0	0	0	0	0	0	5.26316	0.657895
Lepidoptera	Erebidae	Zanclognatha lunalis	2.18978	0.211397	0	0	0	0	8.69565	0.815217	3.7037	0.37037	0	0	0	0
Lepidoptera	Gelechiidae	Acompsia cinerella	0.729927	0.0919118	0	0	0	0	0	0	0	0	4.34783	0.543478	0	0
Lepidoptera	Gelechiidae	Anacampsis scintillella	0.729927	0.0432526	0	0	0	0	0	0	3.7037	0.217865	0	0	0	0
Lepidoptera	Gelechiidae	Aristotelia ericinella	0.729927	0.052521	0	0	0	0	0	0	3.7037	0.26455	0	0	0	0
Lepidoptera	Gelechiidae	Helcystogramma rufescens	1.45985	0.13422	0	0	9.52381	0.869237	0	0	0	0	0	0	0	0
Lepidoptera	Gelechiidae	Neofaculta ericetella	2.18978	0.174075	0	0	0	0	13.0435	1.02931	0	0	0	0	0	0
Lepidoptera	Gelechiidae	Sitotroga cerealella	0.729927	0.367647	0	0	4.7619	2.38095	0	0	0	0	0	0	0	0
Lepidoptera	Gelechiidae	Stenolechia gemmella	0.729927	0.147059	0	0	4.7619	0.952381	0	0	0	0	0	0	0	0
Lepidoptera	Geometridae	Campaea honoraria	1.45985	0.288866	0	0	0	0	0	0	0	0	0	0	10.5263	2.06767
Lepidoptera	Geometridae	Charissa obscurata	2.18978	0.218838	4.34783	0.621118	4.7619	0.340136	0	0	3.7037	0.308642	0	0	0	0
Lepidoptera	Geometridae	Cyclophora punctaria	1.45985	0.213904	0	0	0	0	0	0	3.7037	0.3367	4.34783	0.869565	0	0
Lepidoptera	Geometridae	Ectropis crepuscularia	0.729927	0.0565611	0	0	0	0	4.34783	0.334448	0	0	0	0	0	0
Lepidoptera	Geometridae	Gymnoscelis rufifasciata	0.729927	0.052521	0	0	0	0	0	0	3.7037	0.26455	0	0	0	0
Lepidoptera	Geometridae	Hypomecis punctinalis	1.45985	0.229779	0	0	4.7619	0.297619	0	0	0	0	0	0	5.26316	1.31579
Lepidoptera	Geometridae	Hypomecis roboraria	0.729927	0.147059	0	0	0	0	0	0	0	0	0	0	5.26316	1.05263
Lepidoptera	Geometridae	Idaea	0.729927	0.0735294	0	0	0	0	0	0	0	0	4.34783	0.434783	0	0
Lepidoptera	Geometridae	Idaea aversata	0.729927	0.0565611	0	0	0	0	0	0	3.7037	0.2849	0	0	0	0
Lepidoptera	Geometridae	Idaea biselata	13.8686	1.91473	21.7391	2.47585	9.52381	0.925926	4.34783	0.621118	14.8148	1.58021	8.69565	1.49068	26.3158	4.88304
Lepidoptera	Geometridae	Idaea degeneraria	1.45985	0.165441	0	0	0	0	0	0	0	0	4.34783	0.434783	5.26316	0.657895
Lepidoptera	Geometridae	Idaea subsericeata	0.729927	0.0816993	0	0	0	0	0	0	0	0	0	0	5.26316	0.584795
Lepidoptera	Geometridae	Ligdia adustata	0.729927	0.0612745	0	0	0	0	0	0	0	0	4.34783	0.362319	0	0
Lepidoptera	Geometridae	Lomaspilis marginata	0.729927	0.0919118	0	0	0	0	0	0	0	0	4.34783	0.543478	0	0
Lepidoptera	Geometridae	Menophra abruptaria	1.45985	0.210084	0	0	0	0	0	0	0	0	4.34783	0.621118	5.26316	0.75188
Lepidoptera	Geometridae	Opisthograptis luteolata	1.45985	0.269608	0	0	0	0	0	0	0	0	0	0	10.5263	1.92982
Lepidoptera	Geometridae	Pachycnemia hippocastanaria	8.0292	1.0647	0	0	0	0	21.7391	3.33522	22.2222	2.52182	0	0	0	0
Lepidoptera	Geometridae	Peribatodes rhomboidaria	0.729927	0.183824	0	0	0	0	0	0	0	0	0	0	5.26316	1.31579
Lepidoptera	Geometridae	Rhoptria asperaria	0.729927	0.122549	0	0	0	0	0	0	3.7037	0.617284	0	0	0	0
Lepidoptera	Geometridae	Scopula nigropunctata	3.64964	0.478334	0	0	0	0	8.69565	0.606187	0	0	0	0	15.7895	2.69006
Lepidoptera	Geometridae	Selenia dentaria	1.45985	0.228758	4.34783	0.869565	0	0	4.34783	0.483092	0	0	0	0	0	0
Lepidoptera	Geometridae	Timandra comae	1.45985	0.204248	0	0	4.7619	0.793651	0	0	0	0	0	0	5.26316	0.584795
Lepidoptera	Geometridae	Triphosa tauteli	5.10949	0.726541	4.34783	0.543478	0	0	13.0435	1.63043	11.1111	1.80776	0	0	0	0
Lepidoptera	Gracillariidae	Acrocercops brongniardella	0.729927	0.0668449	4.34783	0.395257	0	0	0	0	0	0	0	0	0	0
Lepidoptera	Gracillariidae	Caloptilia elongella	0.729927	0.0565611	0	0	4.7619	0.3663	0	0	0	0	0	0	0	0
Lepidoptera	Gracillariidae	Caloptilia robustella	0.729927	0.0432526	4.34783	0.255754	0	0	0	0	0	0	0	0	0	0
Lepidoptera	Gracillariidae	Parectopa ononidis	0.729927	0.0612745	4.34783	0.362319	0	0	0	0	0	0	0	0	0	0
Lepidoptera	Gracillariidae	Parectopa robiniella	2.91971	0.269968	13.0435	1.16155	4.7619	0.47619	0	0	0	0	0	0	0	0
Lepidoptera	Gracillariidae	Phyllonorycter maestingella	0.729927	0.0735294	0	0	4.7619	0.47619	0	0	0	0	0	0	0	0
Lepidoptera	Gracillariidae	Phyllonorycter messaniella	0.729927	0.0459559	0	0	4.7619	0.297619	0	0	0	0	0	0	0	0
Lepidoptera	Lasiocampidae	Euthrix potatoria	2.18978	0.30929	0	0	0	0	13.0435	1.82885	0	0	0	0	0	0
Lepidoptera	Lasiocampidae	Lasiocampa quercus	15.3285	2.13649	0	0	0	0	39.1304	5.32065	44.4444	6.22917	0	0	0	0
Lepidoptera	Lecithoceridae	Homaloxestis briantiella	16.0584	1.8184	8.69565	1.08696	9.52381	1.71958	34.7826	4.08272	37.037	3.4181	0	0	0	0
Lepidoptera	Momphidae	Mompha subbistrigella	0.729927	0.052521	0	0	4.7619	0.340136	0	0	0	0	0	0	0	0
Lepidoptera	Nepticulidae	Ectoedemia suberis	1.45985	0.155229	0	0	0	0	0	0	0	0	8.69565	0.917874	0	0
Lepidoptera	Noctuidae	Abrostola	0.729927	0.0735294	0	0	0	0	0	0	0	0	0	0	5.26316	0.526316
Lepidoptera	Noctuidae	Acronicta auricoma	0.729927	0.0668449	0	0	0	0	4.34783	0.395257	0	0	0	0	0	0
Lepidoptera	Noctuidae	Acronicta rumicis	0.729927	0.0816993	0	0	0	0	0	0	0	0	0	0	5.26316	0.584795
Lepidoptera	Noctuidae	Agrotis	1.45985	0.306373	0	0	0	0	0	0	0	0	4.34783	1.08696	5.26316	0.877193
Lepidoptera	Noctuidae	Agrotis exclamationis	4.37956	0.884104	0	0	0	0	0	0	0	0	8.69565	1.70807	21.0526	4.26065
Lepidoptera	Noctuidae	Agrotis ipsilon	1.45985	0.196078	0	0	0	0	0	0	0	0	4.34783	0.724638	5.26316	0.526316
Lepidoptera	Noctuidae	Agrotis segetum	2.91971	0.442052	0	0	0	0	0	0	0	0	13.0435	1.52692	5.26316	1.31579
Lepidoptera	Noctuidae	Amphipyra pyramidea	2.18978	0.412582	0	0	0	0	0	0	0	0	0	0	15.7895	2.95322
Lepidoptera	Noctuidae	Chloantha hyperici	0.729927	0.0565611	0	0	0	0	0	0	3.7037	0.2849	0	0	0	0
Lepidoptera	Noctuidae	Craniophora ligustri	0.729927	0.0919118	0	0	0	0	0	0	0	0	4.34783	0.543478	0	0
Lepidoptera	Noctuidae	Cryphia algae	1.45985	0.288866	0	0	0	0	0	0	0	0	8.69565	1.70807	0	0
Lepidoptera	Noctuidae	Elaphria venustula	0.729927	0.0612745	4.34783	0.362319	0	0	0	0	0	0	0	0	0	0
Lepidoptera	Noctuidae	Euplexia lucipara	1.45985	0.288866	0	0	0	0	0	0	0	0	0	0	10.5263	2.06767
Lepidoptera	Noctuidae	Heliothis	0.729927	0.0565611	0	0	0	0	4.34783	0.334448	0	0	0	0	0	0
Lepidoptera	Noctuidae	Hoplodrina ambigua	1.45985	0.161603	0	0	0	0	0	0	3.7037	0.2849	0	0	5.26316	0.75188
Lepidoptera	Noctuidae	Leucania obsoleta	0.729927	0.105042	0	0	0	0	0	0	0	0	0	0	5.26316	0.75188
Lepidoptera	Noctuidae	Macdunnoughia confusa	0.729927	0.105042	0	0	0	0	0	0	0	0	4.34783	0.621118	0	0
Lepidoptera	Noctuidae	Mesapamea	2.18978	0.245098	0	0	0	0	0	0	0	0	8.69565	0.905797	5.26316	0.657895
Lepidoptera	Noctuidae	Mythimna	1.45985	0.257353	0	0	0	0	0	0	0	0	0	0	10.5263	1.84211
Lepidoptera	Noctuidae	Mythimna albipuncta	1.45985	0.153186	0	0	0	0	0	0	0	0	8.69565	0.905797	0	0
Lepidoptera	Noctuidae	Mythimna unipuncta	16.0584	4.18884	0	0	9.52381	1.38889	0	0	0	0	13.0435	1.52174	89.4737	26.6061
Lepidoptera	Noctuidae	Mythimna vitellina	3.64964	0.614496	0	0	0	0	0	0	0	0	4.34783	0.869565	21.0526	3.34586
Lepidoptera	Noctuidae	Noctua pronuba	0.729927	0.122549	0	0	0	0	0	0	0	0	4.34783	0.724638	0	0
Lepidoptera	Noctuidae	Ochropleura plecta	2.18978	0.459559	0	0	0	0	0	0	0	0	4.34783	0.543478	10.5263	2.63158
Lepidoptera	Noctuidae	Peridroma saucia	2.91971	0.494281	0	0	0	0	4.34783	1.08696	0	0	4.34783	0.483092	10.5263	1.63743
Lepidoptera	Noctuidae	Phlogophora meticulosa	0.729927	0.122549	0	0	0	0	0	0	0	0	0	0	5.26316	0.877193
Lepidoptera	Noctuidae	Protodeltote pygarga	8.0292	1.28968	13.0435	2.53623	0	0	0	0	0	0	34.7826	5.08972	0	0
Lepidoptera	Noctuidae	Trachea atriplicis	2.18978	0.502451	0	0	0	0	0	0	0	0	0	0	15.7895	3.59649
Lepidoptera	Noctuidae	Xestia baja	0.729927	0.183824	0	0	0	0	0	0	0	0	0	0	5.26316	1.31579
Lepidoptera	Noctuidae	Xestia c-nigrum	0.729927	0.183824	0	0	0	0	0	0	0	0	0	0	5.26316	1.31579
Lepidoptera	Noctuidae	Xestia xanthographa	0.729927	0.245098	0	0	0	0	0	0	0	0	4.34783	1.44928	0	0
Lepidoptera	Nolidae	Pseudoips prasinana	0.729927	0.0919118	0	0	0	0	0	0	0	0	0	0	5.26316	0.657895
Lepidoptera	Notodontidae	Thaumetopoea pityocampa	8.0292	1.28968	0	0	0	0	8.69565	0.905797	33.3333	5.72457	0	0	0	0
Lepidoptera	Oecophoridae	Harpella forficella	1.45985	0.166317	0	0	0	0	8.69565	0.983437	0	0	0	0	0	0
Lepidoptera	Oecophoridae	Metalampra italica	2.18978	0.211278	0	0	14.2857	1.36827	0	0	0	0	0	0	0	0
Lepidoptera	Pieridae	Pieris brassicae	0.729927	0.367647	4.34783	2.17391	0	0	0	0	0	0	0	0	0	0
Lepidoptera	Pyralidae	Acrobasis porphyrella	0.729927	0.0735294	0	0	0	0	0	0	0	0	0	0	5.26316	0.526316
Lepidoptera	Pyralidae	Aphomia sociella	0.729927	0.183824	0	0	0	0	0	0	0	0	0	0	5.26316	1.31579
Lepidoptera	Pyralidae	Eccopisa effractella	1.45985	0.228758	0	0	0	0	0	0	0	0	8.69565	1.35266	0	0
Lepidoptera	Pyralidae	Endotricha flammealis	8.75912	1.00306	17.3913	2.97101	0	0	13.0435	1.30105	14.8148	1.04289	0	0	5.26316	0.526316
Lepidoptera	Pyralidae	Homoeosoma sinuella	0.729927	0.122549	0	0	0	0	0	0	0	0	4.34783	0.724638	0	0
Lepidoptera	Pyralidae	Oncocera semirubella	9.48905	1.27714	0	0	14.2857	2.00302	0	0	0	0	30.4348	4.07522	15.7895	1.99457
Lepidoptera	Roeslerstammiidae	Roeslerstammia erxlebella	0.729927	0.0735294	0	0	4.7619	0.47619	0	0	0	0	0	0	0	0
Lepidoptera	Sphingidae	Sphinx maurorum	2.91971	0.431839	0	0	0	0	13.0435	1.46653	3.7037	0.925926	0	0	0	0
Lepidoptera	Tineidae	Montescardia tessulatellus	1.45985	0.140374	8.69565	0.83004	0	0	0	0	0	0	0	0	0	0
Lepidoptera	Tineidae	Morophaga choragella	5.10949	0.557699	0	0	0	0	26.087	2.67658	3.7037	0.529101	0	0	0	0
Lepidoptera	Tineidae	Nemapogon clematella	2.18978	0.239846	8.69565	0.983437	0	0	0	0	3.7037	0.37037	0	0	0	0
Lepidoptera	Tineidae	Nemapogon granella	0.729927	0.367647	0	0	4.7619	2.38095	0	0	0	0	0	0	0	0
Lepidoptera	Tineidae	Opogona sacchari	0.729927	0.0919118	0	0	0	0	0	0	0	0	4.34783	0.543478	0	0
Lepidoptera	Tortricidae	Acleris	0.729927	0.245098	0	0	0	0	0	0	0	0	4.34783	1.44928	0	0
Lepidoptera	Tortricidae	Acleris emargana	0.729927	0.0612745	0	0	4.7619	0.396825	0	0	0	0	0	0	0	0
Lepidoptera	Tortricidae	Agapeta zoegana	1.45985	0.183824	0	0	0	0	4.34783	0.543478	0	0	0	0	5.26316	0.657895
Lepidoptera	Tortricidae	Ancylis badiana	2.18978	0.174397	4.34783	0.362319	9.52381	0.732601	0	0	0	0	0	0	0	0
Lepidoptera	Tortricidae	Ancylis diminutana	1.45985	0.102517	0	0	9.52381	0.663919	0	0	0	0	0	0	0	0
Lepidoptera	Tortricidae	Archips	1.45985	0.252101	0	0	0	0	0	0	0	0	4.34783	0.621118	5.26316	1.05263
Lepidoptera	Tortricidae	Argyrotaenia ljungiana	0.729927	0.0432526	0	0	0	0	0	0	3.7037	0.217865	0	0	0	0
Lepidoptera	Tortricidae	Celypha	1.45985	0.161603	0	0	9.52381	1.04657	0	0	0	0	0	0	0	0
Lepidoptera	Tortricidae	Celypha lacunana	8.0292	0.791983	13.0435	1.42183	33.3333	3.17497	4.34783	0.362319	0	0	0	0	0	0
Lepidoptera	Tortricidae	Clepsis rurinana	0.729927	0.105042	0	0	4.7619	0.680272	0	0	0	0	0	0	0	0
Lepidoptera	Tortricidae	Cydia	5.83942	0.644499	0	0	4.7619	0.4329	0	0	18.5185	1.98374	8.69565	1.08696	0	0
Lepidoptera	Tortricidae	Cydia fagiglandana	0.729927	0.122549	0	0	0	0	0	0	0	0	4.34783	0.724638	0	0
Lepidoptera	Tortricidae	Epinotia nisella	2.18978	0.326797	4.34783	0.483092	0	0	0	0	0	0	8.69565	1.44928	0	0
Lepidoptera	Tortricidae	Lathronympha strigana	2.91971	0.323004	4.34783	0.543478	14.2857	1.4966	0	0	0	0	0	0	0	0
Lepidoptera	Tortricidae	Pandemis cinnamomeana	2.18978	0.220031	0	0	9.52381	0.829726	4.34783	0.543478	0	0	0	0	0	0
Lepidoptera	Tortricidae	Pandemis heparana	4.37956	0.785189	0	0	0	0	0	0	0	0	26.087	4.64286	0	0
Lepidoptera	Tortricidae	Spatalistis bifasciana	2.18978	0.21179	4.34783	0.483092	9.52381	0.842491	0	0	0	0	0	0	0	0
Neuroptera	Chrysopidae	Chrysopa viridana	0.729927	0.052521	0	0	0	0	0	0	3.7037	0.26455	0	0	0	0
Neuroptera	Chrysopidae	Chrysoperla	5.10949	1.0049	4.34783	1.44928	0	0	0	0	0	0	26.087	4.49275	0	0
Neuroptera	Chrysopidae	Chrysopidia ciliata	0.729927	0.0612745	0	0	0	0	0	0	0	0	4.34783	0.362319	0	0
Neuroptera	Chrysopidae	Nineta	0.729927	0.0735294	4.34783	0.434783	0	0	0	0	0	0	0	0	0	0
Neuroptera	Chrysopidae	Pseudomallada granadensis	2.18978	0.404412	0	0	0	0	0	0	0	0	13.0435	2.3913	0	0
Neuroptera	Coniopterygidae	Coniopteryx	0.729927	0.052521	0	0	0	0	0	0	3.7037	0.26455	0	0	0	0
Neuroptera	Coniopterygidae	Conwentzia psociformis	0.729927	0.0735294	0	0	0	0	0	0	0	0	4.34783	0.434783	0	0
Neuroptera	Hemerobiidae	Hemerobius gilvus	0.729927	0.122549	0	0	0	0	0	0	0	0	0	0	5.26316	0.877193
Neuroptera	Hemerobiidae	Hemerobius humulinus	5.10949	0.653955	26.087	3.50455	4.7619	0.396825	0	0	0	0	0	0	0	0
Neuroptera	Hemerobiidae	Hemerobius micans	1.45985	0.135164	8.69565	0.799233	0	0	0	0	0	0	0	0	0	0
Neuroptera	Hemerobiidae	Wesmaelius	0.729927	0.0668449	0	0	0	0	0	0	3.7037	0.3367	0	0	0	0
Neuroptera	Osmylidae	Osmylus fulvicephalus	0.729927	0.105042	0	0	0	0	4.34783	0.621118	0	0	0	0	0	0
Orthoptera	Tettigoniidae	Tettigonia viridissima	0.729927	0.183824	0	0	0	0	0	0	3.7037	0.925926	0	0	0	0
Trichoptera	Limnephilidae	Limnephilus vittatus	0.729927	0.052521	0	0	0	0	0	0	3.7037	0.26455	0	0	0	0
Trichoptera	Limnephilidae	Stenophylax fissus	0.729927	0.0612745	0	0	0	0	4.34783	0.362319	0	0	0	0	0	0
Trichoptera	Psychomyiidae	Psychomyia pusilla	0.729927	0.0612745	4.34783	0.362319	0	0	0	0	0	0	0	0	0	0
Trichoptera	Psychomyiidae	Tinodes maculicornis	2.91971	0.612745	17.3913	3.62319	0	0	0	0	0	0	0	0	0	0

## Sheet: PA
		BAT SPECIES	R. hipposideros																																												R. ferrumequinum
		AGE	J	J	J	J	J	J	J	J	J	J	J	J	J	J	J	J	J	J	J	J	J	J	J	A	A	A	A	A	A	A	A	A	A	A	A	A	A	A	A	A	A	A	A	A	J	J	J
Order	Family	Species	Rh001	Rh002	Rh003	Rh004	Rh005	Rh006	Rh007	Rh008	Rh009	Rh010	Rh011	Rh012	Rh013	Rh014	Rh015	Rh016	Rh017	Rh018	Rh019	Rh020	Rh021	Rh023	Rh024	Rh022	Rh025	Rh026	Rh027	Rh028	Rh029	Rh030	Rh031	Rh032	Rh033	Rh034	Rh035	Rh036	Rh037	Rh038	Rh039	Rh040	Rh041	Rh042	Rh043	Rh044	Rfe030	Rfe031	Rfe032
Araneae	Anyphaenidae	Anyphaena accentuata	0	0	0	0	0	0	1	0	0	0	0	0	0	0	0	0	0	0	0	0	0	0	0	0	0	0	0	0	0	0	0	0	0	0	0	0	0	0	0	0	0	0	0	0	0	0	0
Araneae	Araneidae	Araneus diadematus	0	0	0	0	0	0	0	0	0	0	0	0	0	0	0	0	0	0	0	0	0	0	0	0	0	0	0	0	0	0	0	0	0	0	0	0	0	0	0	0	0	0	0	0	0	0	0
Araneae	Theridiidae	Enoplognatha	0	1	0	0	0	0	0	0	0	0	0	0	0	0	0	0	0	0	0	0	0	0	0	0	0	0	0	0	0	0	0	0	0	0	0	0	0	0	0	0	0	0	0	0	0	0	0
Blattodea	Ectobiidae	Ectobius pallidus	0	0	0	0	0	0	0	0	0	0	0	0	0	0	0	0	0	0	0	0	0	0	0	0	0	0	0	0	0	0	0	0	0	0	0	0	0	0	0	0	0	0	0	0	0	0	1
Coleoptera	Aderidae	Euglenes pygmaeus	0	0	0	0	0	0	0	0	0	0	0	0	0	0	0	0	0	1	0	0	0	0	0	0	0	0	0	0	0	0	0	0	0	0	0	0	0	0	0	0	0	0	0	0	0	0	0
Coleoptera	Cantharidae	Rhagonycha fulva	0	0	0	0	0	0	0	0	0	0	0	0	0	0	0	0	0	0	0	0	0	0	0	0	0	0	0	0	0	0	0	0	0	0	0	0	0	0	0	0	0	0	0	0	0	0	0
Coleoptera	Cerambycidae	Arhopalus	0	0	0	0	0	0	0	0	0	0	0	0	0	0	0	0	0	0	0	0	0	0	0	0	0	0	0	0	0	0	0	0	0	0	0	0	0	0	0	0	0	0	0	0	0	0	0
Coleoptera	Cerambycidae	Arhopalus ferus	0	0	0	0	0	0	0	0	0	0	0	0	0	0	0	0	0	0	0	0	0	0	0	0	0	0	0	0	0	0	0	0	0	0	0	0	0	0	0	0	0	0	0	0	0	1	0
Coleoptera	Cerambycidae	Arhopalus rusticus	0	0	0	0	0	0	0	0	0	0	0	0	0	0	0	0	0	0	0	0	0	0	0	0	0	0	0	0	0	0	0	0	0	0	0	0	0	0	0	0	0	0	0	0	1	0	0
Coleoptera	Cerambycidae	Prionus coriarius	0	0	0	0	0	0	0	0	0	0	0	0	0	0	0	0	0	0	0	0	0	0	0	0	0	0	0	0	0	0	0	0	0	0	0	0	0	0	0	0	0	0	0	0	0	0	1
Coleoptera	Curculionidae	Curculio elephas	0	0	0	0	0	0	0	0	0	0	0	0	0	0	0	0	0	0	0	0	0	0	0	0	0	0	0	0	0	0	0	0	0	0	0	0	0	0	0	0	0	0	0	0	0	0	0
Coleoptera	Curculionidae	Curculio glandium	0	0	0	0	0	0	0	0	0	0	0	0	0	0	0	0	0	0	0	0	0	0	0	0	0	0	0	0	0	0	0	0	0	0	0	0	0	0	0	0	0	0	0	0	1	0	0
Coleoptera	Elateridae	Stenagostus rhombeus	0	0	0	0	0	0	0	0	0	0	0	0	0	0	0	0	0	0	0	0	0	0	0	0	0	1	0	0	0	0	0	0	0	0	0	0	0	0	0	0	0	0	0	0	1	1	1
Coleoptera	Geotrupidae	Geotrupes ibericus	0	0	0	0	0	0	0	0	0	0	0	0	0	0	0	0	0	0	0	0	0	0	0	0	0	0	0	0	0	0	0	0	0	0	0	0	0	0	0	0	0	0	0	0	0	0	0
Coleoptera	Scarabaeidae	Aphodius rufipes	0	0	0	0	0	0	0	0	0	0	0	0	0	0	0	0	0	0	0	0	0	0	0	0	0	0	0	0	0	0	0	0	0	0	0	0	0	0	0	0	0	0	0	0	0	0	0
Coleoptera	Scarabaeidae	Copris	0	0	0	0	0	0	0	0	0	0	0	0	0	0	0	0	0	0	0	0	0	0	0	0	0	0	0	0	0	0	0	0	0	0	0	0	0	0	0	0	0	0	0	0	0	0	0
Diptera	Anthomyiidae	Hylemya vagans	0	0	1	0	0	0	0	0	0	0	0	0	0	0	0	0	0	0	0	0	0	0	0	0	0	0	0	0	0	0	0	0	0	0	0	0	0	0	0	0	0	0	0	0	0	0	0
Diptera	Cecidomyiidae	Aphidoletes aphidimyza	1	0	0	0	0	0	0	0	0	0	0	0	0	0	0	0	0	0	0	0	0	0	0	0	0	0	0	0	0	0	0	0	0	0	0	0	0	0	0	0	0	0	0	0	0	0	0
Diptera	Cecidomyiidae	Asphondylia sarothamni	0	0	0	0	0	0	0	0	0	0	0	0	0	0	0	0	0	0	0	0	0	0	0	0	0	0	0	0	0	0	0	0	0	0	0	0	0	0	0	0	1	0	0	0	0	0	0
Diptera	Ceratopogonidae	Forcipomyia	0	1	0	0	0	0	0	0	0	0	0	0	0	0	0	0	0	0	0	0	0	0	0	0	0	0	0	0	0	0	0	0	0	0	0	0	1	0	0	0	0	0	0	0	0	0	0
Diptera	Chironomidae	Ablabesmyia longistyla	0	0	0	0	0	1	0	0	0	0	0	0	0	0	0	0	0	0	0	0	0	0	0	0	0	0	0	0	0	0	0	0	0	0	0	0	0	0	0	0	0	0	0	0	0	0	0
Diptera	Chironomidae	Kiefferulus tendipediformis	0	1	0	0	0	0	0	0	0	0	0	0	0	0	0	0	0	0	0	0	0	0	0	0	0	0	0	0	0	0	0	0	0	0	0	0	0	0	0	0	0	0	0	0	0	0	0
Diptera	Chironomidae	Stenochironomus gibbus	0	1	0	0	0	0	0	0	0	0	0	0	0	0	0	0	0	0	0	0	0	0	0	0	0	0	0	0	0	0	0	0	0	0	0	0	0	0	0	0	0	0	0	0	0	0	0
Diptera	Chironomidae	Thienemannimyia lentiginosa	0	0	0	0	0	0	1	0	0	0	0	0	0	0	0	0	0	0	0	0	0	0	0	0	0	0	0	0	0	0	0	0	0	0	0	0	0	0	0	0	0	0	0	0	0	0	0
Diptera	Culicidae	Culex	0	0	0	0	0	0	0	0	0	0	0	0	0	0	0	0	0	1	0	0	0	0	0	0	0	0	0	0	0	0	0	0	0	0	0	0	0	0	0	0	0	0	0	0	0	0	0
Diptera	Culicidae	Culex pipiens	0	0	0	0	0	0	0	0	0	0	0	0	0	0	0	0	0	1	0	0	0	0	0	0	0	0	0	0	0	0	0	0	0	0	0	0	0	0	0	0	0	0	0	0	0	0	0
Diptera	Empididae	Rhamphomyia	0	0	0	0	0	0	0	0	0	0	0	0	0	0	0	0	0	0	0	0	0	0	0	1	0	0	0	0	0	0	0	0	0	0	0	0	0	0	0	1	1	0	0	0	0	0	0
Diptera	Hybotidae	Hybos culiciformis	0	0	0	0	0	0	0	0	0	0	0	0	0	0	0	0	0	0	0	0	0	0	0	0	0	0	0	0	0	0	0	0	0	0	0	0	0	0	0	0	0	0	0	0	0	0	0
Diptera	Keroplatidae	Macrocera nigricoxa	0	0	0	0	0	0	0	0	0	0	0	0	0	0	0	0	0	0	0	0	0	0	0	1	0	0	0	0	0	0	0	0	0	0	0	0	0	0	0	0	0	0	0	0	0	0	0
Diptera	Lauxaniidae	Calliopum aeneum	0	1	0	0	0	0	0	0	0	0	0	0	0	0	0	0	0	0	0	0	0	0	0	0	0	0	0	0	0	0	0	0	0	0	0	0	0	0	0	0	0	0	0	0	0	0	0
Diptera	Lauxaniidae	Calliopum elisae	0	0	0	0	0	0	0	0	0	1	0	0	0	0	0	0	0	0	0	0	0	0	0	0	0	0	0	0	0	0	0	0	0	0	0	0	0	0	0	0	0	0	0	0	0	0	0
Diptera	Lauxaniidae	Calliopum simillimum	0	0	0	0	0	0	0	0	0	1	0	0	0	0	0	0	0	0	0	0	0	0	0	0	0	0	0	0	0	0	0	0	0	0	0	0	0	0	0	0	0	0	0	0	0	0	0
Diptera	Lauxaniidae	Sapromyza intonsa	0	0	0	0	0	0	0	0	0	0	0	0	0	0	0	0	0	0	0	0	0	0	0	0	0	0	0	0	0	0	0	0	0	0	0	0	0	0	0	0	0	0	0	0	0	0	0
Diptera	Limoniidae	Achyrolimonia decemmaculata	0	0	0	0	1	0	0	0	1	0	0	0	0	1	0	1	0	0	1	0	0	1	0	0	0	1	0	0	0	0	0	1	0	1	0	0	0	1	0	0	0	0	0	1	0	0	0
Diptera	Limoniidae	Austrolimnophila latistyla	0	1	0	1	0	0	0	0	0	0	0	0	1	0	0	0	0	0	0	0	0	0	0	0	0	0	0	0	0	0	1	0	0	0	0	0	0	0	0	0	0	0	0	0	0	0	0
Diptera	Limoniidae	Austrolimnophila ochracea	1	1	0	1	1	1	0	0	0	0	0	1	1	0	0	0	0	0	0	0	1	0	0	1	1	0	1	0	0	0	0	0	0	0	0	1	0	0	0	0	0	1	0	1	0	0	0
Diptera	Limoniidae	Cheilotrichia cinerascens	0	0	0	0	0	0	0	0	0	0	0	0	0	0	0	0	0	0	0	0	1	0	0	0	0	0	0	0	0	0	0	0	0	0	0	0	0	0	0	0	0	0	0	0	0	0	0
Diptera	Limoniidae	Dicranomyia	0	0	0	0	0	0	0	0	0	0	1	1	1	0	0	0	0	1	0	0	0	0	0	1	0	0	0	0	0	0	0	0	0	0	0	0	1	0	0	1	0	0	0	0	0	0	0
Diptera	Limoniidae	Dicranomyia autumnalis	0	0	0	0	0	0	0	0	0	0	0	0	0	0	0	0	0	0	0	0	0	0	0	1	0	0	0	0	0	0	0	0	0	0	0	0	0	0	0	0	0	0	0	0	0	0	0
Diptera	Limoniidae	Dicranomyia modesta	0	0	0	0	0	0	0	0	0	0	0	0	0	0	0	0	0	0	0	0	0	0	0	0	0	0	0	0	0	0	0	0	0	0	0	0	0	0	0	0	0	0	0	0	0	0	1
Diptera	Limoniidae	Limonia	0	0	0	0	1	0	0	0	0	0	1	0	0	0	0	0	0	0	0	0	0	0	1	0	0	0	0	0	0	0	0	0	0	0	0	0	0	0	0	0	0	0	0	0	0	0	0
Diptera	Limoniidae	Limonia hercegovinae	0	0	0	0	0	0	0	0	0	0	0	1	0	0	0	0	0	0	0	0	0	0	0	0	0	0	0	0	0	0	0	0	0	0	0	0	0	0	0	0	0	0	0	0	0	0	0
Diptera	Limoniidae	Limonia nubeculosa	0	0	1	1	0	1	1	0	0	0	1	0	1	1	0	1	0	0	1	1	1	1	1	1	1	1	0	1	1	1	1	1	0	1	0	0	1	1	1	1	0	0	1	1	0	0	0
Diptera	Limoniidae	Molophilus corniger	0	0	0	0	0	0	0	0	0	0	0	0	0	0	0	0	0	0	0	0	0	0	0	1	0	0	0	0	0	0	0	0	0	0	0	0	0	0	0	0	0	0	0	0	0	0	0
Diptera	Limoniidae	Molophilus medius	0	0	0	0	0	0	0	0	0	0	0	0	0	0	0	0	0	0	0	0	0	0	0	1	0	0	0	0	0	0	0	0	0	0	0	0	0	0	0	0	0	0	0	0	0	0	0
Diptera	Limoniidae	Neolimonia dumetorum	1	1	1	0	0	1	1	0	0	0	0	1	1	0	0	0	0	1	0	0	0	1	0	0	1	0	1	0	0	1	1	1	0	1	0	0	0	0	0	1	1	1	1	0	0	0	1
Diptera	Limoniidae	Rhipidia maculata	0	0	0	0	0	0	0	0	0	0	0	0	0	0	0	1	0	0	0	0	0	0	0	0	0	0	0	0	0	0	0	0	0	0	0	0	0	0	0	0	0	0	0	0	1	1	0
Diptera	Lonchaeidae	Lonchaea	0	0	0	0	0	0	0	0	0	0	0	0	0	0	0	0	0	0	0	0	0	0	0	0	0	0	0	0	0	0	0	0	0	0	0	0	0	0	0	0	0	0	1	0	0	0	0
Diptera	Milichiidae	Phyllomyza	0	0	0	0	0	0	0	0	0	0	0	0	0	0	0	0	0	0	0	0	0	0	0	1	0	0	0	0	0	0	0	0	0	0	0	1	0	0	0	0	0	0	0	0	0	0	0
Diptera	Muscidae	Atherigona orientalis	0	0	0	0	0	0	0	0	0	0	0	0	0	0	0	0	0	0	0	0	0	0	0	0	0	0	1	0	0	0	0	0	0	0	0	0	0	0	0	0	0	0	0	0	0	0	0
Diptera	Muscidae	Musca autumnalis	0	0	0	0	0	0	0	0	0	0	0	0	0	0	0	0	0	0	0	0	0	0	0	0	0	0	0	0	0	0	0	0	0	0	0	0	0	0	0	0	0	0	0	0	0	0	0
Diptera	Muscidae	Mydaea humeralis	0	0	1	0	0	0	0	0	0	0	0	0	0	0	0	0	0	0	0	0	0	0	0	0	0	0	0	0	0	0	0	0	0	0	0	0	0	0	0	0	0	0	0	0	0	0	0
Diptera	Muscidae	Neomyia cornicina	0	0	0	0	0	0	0	0	0	0	0	0	0	0	0	0	0	0	0	0	0	0	0	0	0	0	0	0	0	0	0	0	0	0	0	0	0	0	0	0	0	0	0	0	0	0	0
Diptera	Muscidae	Phaonia palpata	0	0	0	0	0	0	0	0	0	0	0	0	1	0	0	0	0	0	0	0	0	0	0	0	0	0	0	0	0	0	0	0	0	0	0	0	0	0	0	0	0	0	0	0	0	0	0
Diptera	Muscidae	Phaonia subventa	0	0	0	0	0	0	0	0	0	0	0	0	0	0	0	0	0	0	0	0	0	0	0	0	0	0	0	0	0	0	0	0	0	0	0	0	0	0	0	0	0	0	1	0	0	0	0
Diptera	Muscidae	Stomoxys calcitrans	0	0	0	0	0	0	0	0	0	0	0	0	0	0	0	0	0	0	0	0	0	0	0	0	0	0	0	0	0	0	0	0	0	0	0	0	0	0	0	0	0	0	0	0	0	0	0
Diptera	Mycetophilidae	Leia winthemii	0	0	0	0	0	0	0	0	0	0	0	0	0	0	0	0	0	0	0	0	0	0	0	0	0	0	0	0	0	0	0	0	0	0	0	0	0	0	0	0	0	0	0	0	0	0	0
Diptera	Mycetophilidae	Leptomorphus walkeri	0	0	0	0	0	0	0	0	0	0	0	0	0	0	0	0	0	0	0	0	0	0	0	0	0	0	0	0	0	0	0	0	0	0	0	0	0	0	0	0	0	0	0	0	0	0	1
Diptera	Mycetophilidae	Mycetophila	0	0	0	0	0	0	0	0	0	0	0	0	0	0	0	0	0	0	0	0	0	0	0	0	0	0	0	0	0	0	0	0	0	0	0	0	0	0	0	0	0	0	0	0	0	0	0
Diptera	Mycetophilidae	Mycetophila fungorum	0	0	0	0	0	0	0	0	0	0	0	0	0	0	0	0	0	0	0	0	0	0	0	0	0	0	0	0	0	0	0	0	0	0	0	0	0	0	0	0	0	0	0	0	0	0	1
Diptera	Mycetophilidae	Mycomya trilineata	0	0	0	0	0	0	0	0	0	0	0	0	0	0	0	0	0	0	0	0	0	0	0	0	0	0	0	0	0	0	0	0	0	0	0	0	0	0	0	0	0	1	0	0	0	0	0
Diptera	Pediciidae	Tricyphona	0	0	0	0	0	0	0	0	0	0	0	0	0	0	0	0	0	0	0	0	0	0	0	0	0	0	0	0	0	0	0	0	0	0	0	0	0	0	0	0	0	0	1	0	0	0	0
Diptera	Pediciidae	Ula	0	1	1	0	0	0	0	0	0	0	1	0	0	0	0	0	0	0	0	0	0	0	0	0	0	0	0	0	0	0	0	0	0	0	0	0	0	0	0	0	0	0	0	0	0	0	0
Diptera	Pediciidae	Ula sylvatica	0	0	1	0	0	0	0	0	0	0	0	0	0	0	0	0	0	0	0	0	0	0	0	0	0	0	0	0	0	0	0	0	0	0	0	0	0	0	0	0	1	0	0	0	0	0	0
Diptera	Platypezidae	Opetia nigra	0	0	0	0	0	0	0	0	1	0	0	0	0	0	0	0	0	0	0	0	0	0	0	0	0	0	0	0	0	0	0	0	0	0	0	0	0	0	0	0	0	0	0	0	0	0	0
Diptera	Polleniidae	Pollenia griseotomentosa	0	0	0	0	0	0	0	0	0	0	0	0	0	0	0	0	0	0	0	0	0	0	0	0	0	0	0	0	0	0	0	0	0	0	0	1	0	0	0	0	0	0	0	0	0	0	0
Diptera	Psychodidae	Clogmia albipunctata	0	0	0	0	0	0	0	0	0	0	0	0	0	0	0	0	0	0	0	0	0	0	0	0	0	0	0	0	0	0	0	0	0	0	0	0	0	0	0	0	1	0	0	0	0	0	1
Diptera	Psychodidae	Psychoda alternata	1	0	0	0	1	1	1	0	0	1	1	1	0	1	0	1	0	1	0	1	1	1	0	0	0	0	0	0	0	0	0	0	0	0	0	0	0	1	0	0	1	0	0	0	0	0	0
Diptera	Psychodidae	Psychoda mycophila	0	0	0	0	1	0	0	0	0	0	0	0	0	0	0	0	0	0	0	0	0	0	0	0	0	0	0	0	0	0	0	0	0	0	0	0	0	0	0	0	0	0	0	0	0	0	0
Diptera	Scathophagidae	Scathophaga stercoraria	0	0	0	0	0	0	0	0	0	0	0	0	0	0	0	0	0	0	0	0	0	0	0	0	0	0	0	0	0	0	0	0	0	0	0	0	0	0	0	0	0	1	0	0	0	0	0
Diptera	Sciaridae	Bradysia	0	0	0	0	0	0	0	0	0	0	0	0	0	0	0	0	0	0	0	0	0	0	0	0	0	0	0	0	0	0	0	0	0	0	0	0	0	0	0	0	0	0	0	0	0	0	0
Diptera	Stratiomyidae	Microchrysa polita	0	0	0	0	0	0	0	0	0	0	0	0	0	0	0	0	0	0	0	0	0	0	0	0	0	0	0	0	0	0	0	0	0	0	0	0	0	0	0	0	0	1	0	0	0	0	0
Diptera	Syrphidae	Eristalis similis	0	0	0	0	0	0	0	0	0	0	0	0	0	0	0	0	0	0	0	0	0	0	0	0	0	0	0	0	0	0	0	0	0	0	0	0	0	0	0	0	0	0	0	0	0	0	0
Diptera	Tachinidae	Actia pilipennis	0	0	0	0	0	0	0	0	0	0	0	0	0	0	0	0	0	0	0	0	0	1	0	0	0	0	0	0	0	0	0	0	0	0	0	0	0	0	0	0	0	0	0	0	0	0	0
Diptera	Tachinidae	Blondelia nigripes	0	0	0	0	0	0	0	0	0	0	0	0	0	0	0	0	0	0	0	0	0	0	0	0	0	0	0	0	0	0	0	0	0	0	0	0	0	0	0	0	0	0	0	0	0	0	0
Diptera	Tachinidae	Compsilura concinnata	0	0	0	0	0	0	0	0	0	0	0	0	0	0	0	0	0	0	0	0	0	0	0	0	0	0	0	0	0	0	0	0	0	0	0	0	0	0	0	0	0	0	0	0	0	0	0
Diptera	Tachinidae	Eloceria delecta	1	0	0	0	0	0	0	0	0	0	0	0	0	0	0	0	0	0	0	0	0	0	0	0	0	0	0	0	0	0	0	0	0	0	0	0	0	0	0	0	0	0	0	0	0	0	0
Diptera	Tachinidae	Macquartia tessellum	0	0	0	0	0	0	0	0	0	0	0	0	0	0	0	0	0	0	0	0	0	0	0	0	0	0	0	0	0	0	0	0	0	0	0	0	0	0	0	0	0	0	0	0	0	0	0
Diptera	Tachinidae	Pseudogonia rufifrons	0	0	0	0	0	0	0	0	0	0	0	0	0	0	0	0	0	0	0	0	0	0	0	0	0	0	0	0	0	0	0	0	0	0	0	0	0	0	0	0	0	0	0	0	0	0	0
Diptera	Tephritidae	Rhagoletis completa	0	0	0	0	0	0	0	0	0	0	0	0	0	0	0	0	0	0	0	0	0	0	0	0	0	0	0	0	0	0	0	0	0	0	0	0	0	0	0	0	0	0	1	0	0	0	0
Diptera	Tipulidae	Nephrotoma flavipalpis	0	0	0	0	0	0	0	0	0	0	0	0	0	0	0	0	0	0	0	0	0	0	0	0	0	0	1	0	0	0	0	0	0	0	0	0	0	0	0	0	0	0	0	0	0	0	0
Diptera	Tipulidae	Tipula	0	0	0	0	0	0	0	0	0	0	0	0	0	0	0	0	0	0	0	0	0	0	0	0	0	0	0	0	0	1	0	0	0	0	0	0	0	0	0	0	0	0	0	0	0	0	0
Diptera	Tipulidae	Tipula fulvipennis	0	0	0	0	0	0	0	0	0	0	0	0	0	0	0	0	0	0	0	0	0	0	0	0	1	0	1	0	0	0	0	0	0	0	0	0	0	0	1	0	0	0	0	0	0	0	0
Diptera	Tipulidae	Tipula lateralis	0	0	0	0	0	0	0	0	0	0	0	0	0	0	0	0	0	0	0	0	0	0	0	0	0	0	0	0	0	0	0	0	0	0	0	0	0	0	0	0	0	0	0	0	0	0	0
Diptera	Tipulidae	Tipula maxima	0	0	0	0	0	0	0	0	0	0	0	0	0	0	0	0	0	0	0	0	0	0	0	0	0	0	0	0	0	0	0	0	0	0	0	0	0	0	0	0	0	0	0	0	0	0	0
Diptera	Tipulidae	Tipula oleracea	0	0	0	0	0	1	0	0	0	0	0	0	0	0	0	0	0	0	0	0	0	0	0	0	0	0	0	0	0	0	0	1	0	0	0	0	0	0	0	0	0	1	0	0	0	0	0
Diptera	Tipulidae	Tipula repanda	0	0	0	0	0	0	0	0	0	0	0	0	0	0	0	0	0	0	0	0	0	0	0	0	0	0	0	0	0	1	0	0	0	0	0	0	0	0	0	0	0	0	0	0	0	0	0
Diptera	Tipulidae	Tipula rufina	0	0	0	1	0	0	0	0	0	0	0	0	0	0	0	0	0	0	0	0	0	0	0	0	0	0	0	0	0	0	0	0	0	0	0	0	0	0	0	0	0	0	0	0	0	0	0
Ephemeroptera	Baetidae	Baetis rhodani	0	0	0	0	0	0	0	0	0	0	0	0	0	0	0	0	0	0	1	0	0	0	0	0	0	0	0	0	0	0	0	0	0	0	0	0	0	0	0	0	0	0	0	0	0	0	0
Hemiptera	Cicadellidae	Alebra wahlbergi	0	0	1	0	0	0	0	0	0	0	0	0	0	0	0	0	0	0	0	0	0	0	0	0	0	0	0	0	0	0	0	0	0	0	0	0	0	0	0	0	0	0	0	0	0	0	0
Hemiptera	Cicadellidae	Allygus	0	0	0	0	0	0	0	0	0	0	0	0	0	0	0	0	0	0	0	0	0	0	0	0	0	0	0	0	0	0	0	0	0	0	0	0	0	0	0	0	0	0	0	0	0	0	0
Hemiptera	Cicadellidae	Orientus ishidae	0	0	0	0	0	0	0	0	0	0	0	0	0	0	0	0	0	0	0	0	0	0	0	0	0	0	0	0	0	1	0	0	0	0	0	0	0	0	0	0	0	0	0	0	0	0	0
Hemiptera	Cixiidae	Cixius nervosus	0	0	0	0	0	0	0	0	0	0	0	0	0	0	0	0	0	0	0	0	0	0	0	0	0	0	0	0	0	0	0	1	0	0	0	0	0	0	0	0	0	0	0	0	0	0	0
Hemiptera	Miridae	Adelphocoris	0	0	0	0	1	0	0	0	0	0	0	0	0	0	0	0	0	0	0	0	0	0	0	0	0	0	0	1	0	0	0	0	0	0	0	0	0	0	0	0	0	0	0	0	0	0	0
Hemiptera	Miridae	Adelphocoris lineolatus	0	0	0	0	0	0	0	0	0	0	0	0	0	1	1	0	0	1	0	0	0	0	0	0	0	1	0	1	0	0	1	0	0	0	0	0	0	0	0	1	0	0	0	1	1	1	0
Hemiptera	Miridae	Adelphocoris quadripunctatus	0	0	0	0	0	0	0	0	0	0	0	0	0	0	0	0	0	0	0	0	0	0	0	0	0	1	0	0	0	0	0	0	0	0	0	0	0	0	0	0	0	0	0	0	0	0	0
Hemiptera	Miridae	Adelphocoris seticornis	0	0	0	0	1	0	0	0	0	0	0	0	0	0	0	0	0	0	0	0	0	0	0	0	0	0	0	0	0	0	0	0	0	0	0	0	0	0	0	0	0	0	0	0	0	0	0
Hemiptera	Miridae	Apolygus lucorum	0	0	0	0	0	0	0	0	0	0	0	0	0	0	0	0	0	0	0	0	0	0	0	0	0	0	0	0	0	0	0	1	0	0	0	0	0	0	0	0	0	0	0	0	0	0	0
Hemiptera	Miridae	Compsidolon salicellum	0	0	0	0	0	0	1	0	0	0	0	0	0	0	0	0	0	0	0	0	0	0	0	0	0	0	0	0	0	0	0	0	0	0	0	0	0	0	0	0	0	0	0	0	0	0	0
Hemiptera	Miridae	Neolygus contaminatus	0	0	0	0	0	0	0	0	0	0	0	0	0	0	0	0	0	0	0	0	0	0	0	0	0	0	0	0	0	1	0	1	0	0	0	0	0	0	0	0	0	0	0	0	0	0	0
Hemiptera	Miridae	Phytocoris	0	0	0	0	0	0	0	0	0	0	0	0	0	0	0	0	0	0	0	0	0	0	0	0	0	1	0	0	0	0	0	0	0	0	0	0	0	0	0	0	0	0	0	0	0	0	0
Hemiptera	Miridae	Phytocoris insignis	0	0	0	0	0	0	0	0	0	0	0	0	0	0	0	0	0	0	0	0	0	0	0	0	0	1	0	0	0	0	0	0	0	0	0	0	0	0	0	0	0	0	0	0	0	0	0
Hemiptera	Miridae	Phytocoris longipennis	0	0	0	0	0	0	0	0	0	0	0	0	0	1	0	0	0	0	0	0	0	0	0	0	0	0	1	0	0	1	1	1	0	0	0	0	1	1	1	0	0	0	0	0	0	0	0
Hemiptera	Miridae	Phytocoris varipes	0	0	0	0	0	0	0	0	0	0	0	0	0	0	0	0	0	0	0	0	0	0	0	0	0	1	0	0	0	0	0	0	0	0	0	0	0	0	0	0	0	0	0	0	0	0	0
Hemiptera	Reduviidae	Empicoris rubromaculatus	0	0	0	0	0	0	0	0	0	0	0	0	0	0	0	0	0	0	0	0	0	0	0	0	0	0	0	0	0	0	0	0	0	0	0	0	0	0	0	0	0	0	0	0	0	0	0
Lepidoptera	Argyresthiidae	Argyresthia goedartella	0	1	0	0	0	0	0	0	0	0	0	1	0	0	0	0	0	0	0	0	0	0	0	0	0	0	1	0	0	0	0	1	0	0	0	1	1	1	1	0	1	1	1	0	0	0	0
Lepidoptera	Autostichidae	Apatema apolausticum	0	0	0	0	0	0	0	0	0	0	0	0	0	0	0	0	0	0	0	0	0	0	0	0	0	0	0	0	0	0	0	0	0	0	0	0	0	0	0	0	0	0	0	0	0	0	1
Lepidoptera	Autostichidae	Oegoconia	0	0	0	0	0	0	0	0	0	0	0	0	0	0	0	0	0	0	0	0	1	1	0	0	0	1	0	0	0	0	1	0	0	0	0	0	0	0	0	0	0	0	0	0	1	0	1
Lepidoptera	Autostichidae	Oegoconia uralskella	0	0	0	0	0	0	0	0	0	0	0	0	0	0	0	0	0	0	0	0	0	0	0	0	0	0	0	0	0	0	0	0	0	0	0	0	0	0	0	0	0	0	0	0	1	0	0
Lepidoptera	Blastobasidae	Blastobasis glandulella	0	1	0	1	0	0	0	0	0	0	0	1	0	0	1	0	0	0	0	0	0	0	0	1	0	0	0	0	0	0	0	0	0	0	0	1	1	0	0	1	0	1	0	0	1	1	0
Lepidoptera	Blastobasidae	Blastobasis maroccanella	0	0	0	0	0	0	0	0	0	0	0	0	0	0	0	0	0	0	0	0	0	0	0	0	0	0	0	0	0	0	0	0	0	0	0	0	0	0	0	0	0	0	0	0	0	0	0
Lepidoptera	Blastobasidae	Blastobasis phycidella	0	0	0	0	0	0	0	0	0	0	0	0	0	0	0	0	0	0	0	0	0	0	0	0	0	0	0	0	0	0	0	0	0	0	0	0	0	0	0	0	0	0	0	0	0	0	0
Lepidoptera	Bucculatricidae	Bucculatrix demaryella	0	1	0	0	0	0	0	0	0	0	0	0	0	0	0	0	0	0	0	0	0	0	0	0	0	0	0	0	0	0	0	0	0	0	0	0	0	0	0	0	0	0	0	0	0	0	0
Lepidoptera	Coleophoridae	Coleophora	0	0	0	0	1	0	0	0	0	0	0	0	0	0	0	0	0	0	0	0	0	0	0	0	0	0	0	0	0	0	0	0	0	1	0	0	0	0	0	0	0	0	0	0	0	0	0
Lepidoptera	Crambidae	Agriphila straminella	0	0	0	0	0	0	0	0	0	0	0	0	0	0	0	0	0	0	0	0	0	0	0	0	0	0	0	0	0	0	0	0	0	0	0	0	1	0	0	0	0	0	0	0	0	0	0
Lepidoptera	Crambidae	Agrotera nemoralis	0	0	0	0	0	0	0	0	0	0	0	0	0	0	0	0	0	0	0	0	0	0	0	0	0	0	0	0	0	0	0	0	0	0	0	0	0	0	0	0	0	0	0	0	0	0	0
Lepidoptera	Crambidae	Chrysoteuchia culmella	0	0	0	0	0	0	0	0	0	0	0	0	0	0	0	0	0	0	0	0	0	0	0	0	0	0	0	0	0	0	0	0	0	0	0	0	0	0	0	0	0	0	0	0	0	0	0
Lepidoptera	Crambidae	Crambus monochromellus	0	0	0	0	0	0	0	0	0	0	0	0	0	0	0	0	0	0	0	0	0	0	0	0	0	0	0	0	0	0	0	0	1	0	0	0	0	0	0	0	0	0	0	0	0	0	0
Lepidoptera	Crambidae	Crambus pascuella	0	0	0	0	0	0	0	0	0	0	0	0	0	0	0	0	0	0	0	0	0	0	0	1	0	0	0	0	1	0	0	0	1	1	0	0	0	0	0	1	0	0	0	1	0	0	0
Lepidoptera	Crambidae	Eudonia mercurella	0	1	0	0	0	0	0	0	0	0	0	0	0	0	0	0	0	0	0	0	0	0	0	0	0	0	1	0	0	0	0	0	0	0	0	0	0	0	0	0	0	0	0	0	0	0	0
Lepidoptera	Crambidae	Nomophila noctuella	0	0	0	0	0	0	0	0	0	0	0	0	0	0	0	0	0	0	0	0	0	0	0	0	0	0	0	0	1	0	0	0	1	1	0	0	0	0	0	1	0	0	0	1	0	0	0
Lepidoptera	Crambidae	Pleuroptya ruralis	0	0	0	0	0	0	0	0	0	0	0	0	0	0	0	0	0	0	0	0	0	0	0	0	0	0	0	0	0	0	0	0	0	0	0	0	0	0	0	0	0	0	0	0	0	0	0
Lepidoptera	Crambidae	Scoparia subfusca	0	0	0	0	0	0	0	0	0	0	0	0	0	0	1	0	0	0	0	0	0	0	0	0	0	0	0	0	0	0	0	0	0	0	0	0	0	0	0	0	0	0	0	0	0	0	0
Lepidoptera	Crambidae	Udea ferrugalis	0	0	0	0	0	0	0	0	0	0	0	0	0	0	1	0	0	0	0	0	0	0	0	0	0	0	0	0	0	0	0	0	0	0	0	0	0	0	0	0	0	0	0	0	0	0	0
Lepidoptera	Depressariidae	Agonopterix arenella	0	0	0	0	0	0	0	0	0	0	0	0	0	0	1	0	0	0	0	0	0	0	0	0	1	0	0	0	0	0	0	0	0	0	0	0	0	0	0	0	0	0	0	0	0	0	0
Lepidoptera	Depressariidae	Agonopterix heracliana	0	0	0	0	0	0	0	0	0	0	0	0	0	0	0	0	0	0	0	0	0	0	0	0	0	0	0	0	0	0	0	0	0	0	0	0	0	0	0	0	0	0	0	0	0	0	0
Lepidoptera	Depressariidae	Carcina quercana	0	0	0	0	0	0	0	0	0	0	0	0	0	0	0	0	0	1	0	1	1	0	0	0	0	0	0	0	0	0	0	0	0	0	0	0	0	0	0	1	0	0	0	0	0	0	0
Lepidoptera	Depressariidae	Pseudatemelia josephinae	0	0	0	0	0	0	0	0	0	0	0	0	0	0	0	0	0	0	0	0	0	0	0	0	0	0	0	0	0	0	0	0	0	0	0	0	0	0	0	0	0	0	0	0	0	0	0
Lepidoptera	Drepanidae	Thyatira batis	0	0	0	0	0	0	0	0	0	0	0	0	0	0	0	0	0	0	0	0	0	0	0	0	0	0	0	0	0	0	0	0	0	0	0	0	0	0	0	0	0	0	0	0	0	0	0
Lepidoptera	Drepanidae	Watsonalla	0	0	0	0	0	0	0	0	0	0	0	0	0	0	0	0	0	0	0	0	0	0	0	0	0	0	0	0	0	0	0	0	0	0	0	0	0	0	0	0	0	0	0	0	0	0	0
Lepidoptera	Elachistidae	Blastodacna	0	0	0	0	0	0	0	0	0	0	0	0	0	0	0	0	0	0	0	0	0	0	0	0	0	0	0	0	0	0	0	0	0	0	0	0	0	0	0	0	0	0	0	0	0	0	0
Lepidoptera	Epermeniidae	Epermenia aequidentellus	0	0	0	0	0	0	0	0	0	0	0	0	0	0	0	0	0	0	0	0	0	0	0	1	0	0	0	0	0	0	0	0	0	0	0	0	0	0	0	0	0	0	0	0	0	0	0
Lepidoptera	Epermeniidae	Epermenia falciformis	0	0	0	0	0	0	0	0	0	0	0	0	0	0	0	0	0	0	0	0	1	0	0	0	0	0	0	0	0	0	0	0	0	0	0	0	0	0	0	0	0	0	0	0	0	0	0
Lepidoptera	Erebidae	Aedia leucomelas	0	0	0	0	0	0	0	0	0	0	0	0	0	0	0	0	0	0	0	0	0	0	0	0	0	0	0	0	0	0	0	0	0	0	0	0	0	0	0	0	0	0	0	0	0	0	0
Lepidoptera	Erebidae	Eilema caniola	0	0	0	0	0	0	0	0	0	0	0	0	0	0	0	0	0	0	0	0	0	0	0	0	0	0	0	0	0	0	0	0	0	0	0	0	0	0	0	0	0	0	0	0	0	0	0
Lepidoptera	Erebidae	Herminia grisealis	0	0	0	0	0	0	0	0	0	0	0	0	0	0	0	0	0	0	0	0	0	0	0	0	0	0	0	0	0	0	0	0	0	0	0	0	0	0	0	0	0	0	0	0	0	0	0
Lepidoptera	Erebidae	Herminia tarsicrinalis	0	0	0	0	0	0	0	0	0	0	0	0	0	0	0	0	0	0	0	0	0	0	0	0	0	0	0	0	0	0	0	0	0	0	0	0	0	0	0	0	0	0	0	0	0	0	0
Lepidoptera	Erebidae	Herminia tarsipennalis	0	0	0	0	0	0	0	0	0	0	0	0	0	0	0	0	0	0	0	0	0	0	0	0	0	0	0	0	0	0	0	0	0	0	0	0	0	0	0	0	0	0	0	0	0	0	0
Lepidoptera	Erebidae	Hypena	0	0	0	0	0	1	0	0	0	0	0	0	0	0	0	0	0	0	1	0	1	0	0	0	1	0	0	0	0	0	0	0	0	0	0	0	1	0	0	0	0	0	0	0	0	0	1
Lepidoptera	Erebidae	Hypena obesalis	0	0	1	0	0	0	0	0	0	0	0	0	0	0	0	0	0	0	0	0	0	0	0	0	0	0	0	0	0	0	0	0	0	0	0	0	0	0	0	0	0	0	0	0	0	0	0
Lepidoptera	Erebidae	Hypena proboscidalis	0	0	0	0	0	0	0	0	0	0	0	0	0	0	0	0	0	0	0	0	0	0	0	0	0	0	0	0	0	0	0	0	0	0	0	0	0	0	0	0	0	0	0	0	0	0	0
Lepidoptera	Erebidae	Laspeyria flexula	0	0	0	0	0	0	0	0	0	0	0	0	0	0	0	0	0	0	0	0	0	0	0	0	0	0	0	0	0	0	0	0	0	0	0	0	0	0	0	0	0	0	0	0	0	0	0
Lepidoptera	Erebidae	Lygephila craccae	0	0	0	0	0	0	0	0	0	0	0	0	0	0	0	0	0	0	0	0	0	0	0	0	0	0	0	0	0	0	0	0	0	0	0	0	0	0	0	0	0	0	0	0	0	0	0
Lepidoptera	Erebidae	Parascotia fuliginaria	0	0	0	0	0	0	0	0	0	0	0	0	0	0	0	0	0	0	0	0	0	0	0	0	0	0	0	0	0	0	0	0	0	0	0	0	0	0	0	0	0	0	0	0	0	0	0
Lepidoptera	Erebidae	Phragmatobia fuliginosa	0	0	0	0	0	0	0	0	0	0	0	0	0	0	0	0	0	0	0	0	0	0	0	0	0	0	0	0	0	0	0	0	0	0	0	0	0	0	0	0	0	0	0	0	0	0	0
Lepidoptera	Erebidae	Zanclognatha lunalis	0	0	0	0	0	0	0	0	0	0	0	0	0	0	0	0	0	0	0	0	0	0	0	0	0	0	0	0	0	0	0	0	0	0	0	0	0	0	0	0	0	0	0	0	0	0	1
Lepidoptera	Gelechiidae	Acompsia cinerella	0	0	0	0	0	0	0	0	0	0	0	0	0	0	0	0	0	0	0	0	0	0	0	0	0	0	0	0	0	0	0	0	0	0	0	0	0	0	0	0	0	0	0	0	0	0	0
Lepidoptera	Gelechiidae	Anacampsis scintillella	0	0	0	0	0	0	0	0	0	0	0	0	0	0	0	0	0	0	0	0	0	0	0	0	0	0	0	0	0	0	0	0	0	0	0	0	0	0	0	0	0	0	0	0	0	0	0
Lepidoptera	Gelechiidae	Aristotelia ericinella	0	0	0	0	0	0	0	0	0	0	0	0	0	0	0	0	0	0	0	0	0	0	0	0	0	0	0	0	0	0	0	0	0	0	0	0	0	0	0	0	0	0	0	0	0	0	0
Lepidoptera	Gelechiidae	Helcystogramma rufescens	0	0	0	0	0	0	0	0	0	0	0	0	0	0	0	0	0	0	0	0	0	0	0	0	0	0	0	0	0	0	0	0	0	1	0	0	1	0	0	0	0	0	0	0	0	0	0
Lepidoptera	Gelechiidae	Neofaculta ericetella	0	0	0	0	0	0	0	0	0	0	0	0	0	0	0	0	0	0	0	0	0	0	0	0	0	0	0	0	0	0	0	0	0	0	0	0	0	0	0	0	0	0	0	0	0	0	1
Lepidoptera	Gelechiidae	Sitotroga cerealella	0	0	0	0	0	0	0	0	0	0	0	0	0	0	0	0	0	0	0	0	0	0	0	0	0	0	0	0	0	0	0	0	0	0	1	0	0	0	0	0	0	0	0	0	0	0	0
Lepidoptera	Gelechiidae	Stenolechia gemmella	0	0	0	0	0	0	0	0	0	0	0	0	0	0	0	0	0	0	0	0	0	0	0	0	0	0	0	0	0	0	0	0	0	0	0	0	0	0	1	0	0	0	0	0	0	0	0
Lepidoptera	Geometridae	Campaea honoraria	0	0	0	0	0	0	0	0	0	0	0	0	0	0	0	0	0	0	0	0	0	0	0	0	0	0	0	0	0	0	0	0	0	0	0	0	0	0	0	0	0	0	0	0	0	0	0
Lepidoptera	Geometridae	Charissa obscurata	0	0	0	0	0	0	0	0	0	0	0	0	0	1	0	0	0	0	0	0	0	0	0	0	0	0	0	0	0	0	0	0	0	0	0	0	1	0	0	0	0	0	0	0	0	0	0
Lepidoptera	Geometridae	Cyclophora punctaria	0	0	0	0	0	0	0	0	0	0	0	0	0	0	0	0	0	0	0	0	0	0	0	0	0	0	0	0	0	0	0	0	0	0	0	0	0	0	0	0	0	0	0	0	0	0	0
Lepidoptera	Geometridae	Ectropis crepuscularia	0	0	0	0	0	0	0	0	0	0	0	0	0	0	0	0	0	0	0	0	0	0	0	0	0	0	0	0	0	0	0	0	0	0	0	0	0	0	0	0	0	0	0	0	0	0	0
Lepidoptera	Geometridae	Gymnoscelis rufifasciata	0	0	0	0	0	0	0	0	0	0	0	0	0	0	0	0	0	0	0	0	0	0	0	0	0	0	0	0	0	0	0	0	0	0	0	0	0	0	0	0	0	0	0	0	0	0	0
Lepidoptera	Geometridae	Hypomecis punctinalis	0	0	0	0	0	0	0	0	0	0	0	0	0	0	0	0	0	0	0	0	0	0	0	1	0	0	0	0	0	0	0	0	0	0	0	0	0	0	0	0	0	0	0	0	0	0	0
Lepidoptera	Geometridae	Hypomecis roboraria	0	0	0	0	0	0	0	0	0	0	0	0	0	0	0	0	0	0	0	0	0	0	0	0	0	0	0	0	0	0	0	0	0	0	0	0	0	0	0	0	0	0	0	0	0	0	0
Lepidoptera	Geometridae	Idaea	0	0	0	0	0	0	0	0	0	0	0	0	0	0	0	0	0	0	0	0	0	0	0	0	0	0	0	0	0	0	0	0	0	0	0	0	0	0	0	0	0	0	0	0	0	0	0
Lepidoptera	Geometridae	Idaea aversata	0	0	0	0	0	0	0	0	0	0	0	0	0	0	0	0	0	0	0	0	0	0	0	0	0	0	0	0	0	0	0	0	0	0	0	0	0	0	0	0	0	0	0	0	0	0	0
Lepidoptera	Geometridae	Idaea biselata	1	0	0	1	0	1	0	0	0	1	0	0	0	0	1	0	0	0	0	0	0	0	0	0	0	0	1	0	0	1	0	0	0	0	0	0	0	0	0	0	0	0	0	0	0	0	0
Lepidoptera	Geometridae	Idaea degeneraria	0	0	0	0	0	0	0	0	0	0	0	0	0	0	0	0	0	0	0	0	0	0	0	0	0	0	0	0	0	0	0	0	0	0	0	0	0	0	0	0	0	0	0	0	0	0	0
Lepidoptera	Geometridae	Idaea subsericeata	0	0	0	0	0	0	0	0	0	0	0	0	0	0	0	0	0	0	0	0	0	0	0	0	0	0	0	0	0	0	0	0	0	0	0	0	0	0	0	0	0	0	0	0	0	0	0
Lepidoptera	Geometridae	Ligdia adustata	0	0	0	0	0	0	0	0	0	0	0	0	0	0	0	0	0	0	0	0	0	0	0	0	0	0	0	0	0	0	0	0	0	0	0	0	0	0	0	0	0	0	0	0	0	0	0
Lepidoptera	Geometridae	Lomaspilis marginata	0	0	0	0	0	0	0	0	0	0	0	0	0	0	0	0	0	0	0	0	0	0	0	0	0	0	0	0	0	0	0	0	0	0	0	0	0	0	0	0	0	0	0	0	0	0	0
Lepidoptera	Geometridae	Menophra abruptaria	0	0	0	0	0	0	0	0	0	0	0	0	0	0	0	0	0	0	0	0	0	0	0	0	0	0	0	0	0	0	0	0	0	0	0	0	0	0	0	0	0	0	0	0	0	0	0
Lepidoptera	Geometridae	Opisthograptis luteolata	0	0	0	0	0	0	0	0	0	0	0	0	0	0	0	0	0	0	0	0	0	0	0	0	0	0	0	0	0	0	0	0	0	0	0	0	0	0	0	0	0	0	0	0	0	0	0
Lepidoptera	Geometridae	Pachycnemia hippocastanaria	0	0	0	0	0	0	0	0	0	0	0	0	0	0	0	0	0	0	0	0	0	0	0	0	0	0	0	0	0	0	0	0	0	0	0	0	0	0	0	0	0	0	0	0	0	0	0
Lepidoptera	Geometridae	Peribatodes rhomboidaria	0	0	0	0	0	0	0	0	0	0	0	0	0	0	0	0	0	0	0	0	0	0	0	0	0	0	0	0	0	0	0	0	0	0	0	0	0	0	0	0	0	0	0	0	0	0	0
Lepidoptera	Geometridae	Rhoptria asperaria	0	0	0	0	0	0	0	0	0	0	0	0	0	0	0	0	0	0	0	0	0	0	0	0	0	0	0	0	0	0	0	0	0	0	0	0	0	0	0	0	0	0	0	0	0	0	0
Lepidoptera	Geometridae	Scopula nigropunctata	0	0	0	0	0	0	0	0	0	0	0	0	0	0	0	0	0	0	0	0	0	0	0	0	0	0	0	0	0	0	0	0	0	0	0	0	0	0	0	0	0	0	0	0	0	0	1
Lepidoptera	Geometridae	Selenia dentaria	0	0	0	0	0	0	0	0	0	0	0	0	0	0	0	0	0	0	0	1	0	0	0	0	0	0	0	0	0	0	0	0	0	0	0	0	0	0	0	0	0	0	0	0	0	0	0
Lepidoptera	Geometridae	Timandra comae	0	0	0	0	0	0	0	0	0	0	0	0	0	0	0	0	0	0	0	0	0	0	0	0	0	0	0	0	1	0	0	0	0	0	0	0	0	0	0	0	0	0	0	0	0	0	0
Lepidoptera	Geometridae	Triphosa tauteli	0	0	0	0	0	0	0	0	0	0	0	0	1	0	0	0	0	0	0	0	0	0	0	0	0	0	0	0	0	0	0	0	0	0	0	0	0	0	0	0	0	0	0	0	0	0	0
Lepidoptera	Gracillariidae	Acrocercops brongniardella	0	0	0	0	0	0	0	0	0	0	0	0	0	0	0	0	0	1	0	0	0	0	0	0	0	0	0	0	0	0	0	0	0	0	0	0	0	0	0	0	0	0	0	0	0	0	0
Lepidoptera	Gracillariidae	Caloptilia elongella	0	0	0	0	0	0	0	0	0	0	0	0	0	0	0	0	0	0	0	0	0	0	0	0	0	0	0	0	0	0	0	1	0	0	0	0	0	0	0	0	0	0	0	0	0	0	0
Lepidoptera	Gracillariidae	Caloptilia robustella	0	1	0	0	0	0	0	0	0	0	0	0	0	0	0	0	0	0	0	0	0	0	0	0	0	0	0	0	0	0	0	0	0	0	0	0	0	0	0	0	0	0	0	0	0	0	0
Lepidoptera	Gracillariidae	Parectopa ononidis	0	0	0	0	0	1	0	0	0	0	0	0	0	0	0	0	0	0	0	0	0	0	0	0	0	0	0	0	0	0	0	0	0	0	0	0	0	0	0	0	0	0	0	0	0	0	0
Lepidoptera	Gracillariidae	Parectopa robiniella	0	1	0	0	0	0	1	0	0	0	0	0	0	0	1	0	0	0	0	0	0	0	0	0	0	0	0	0	0	0	0	0	0	0	0	1	0	0	0	0	0	0	0	0	0	0	0
Lepidoptera	Gracillariidae	Phyllonorycter maestingella	0	0	0	0	0	0	0	0	0	0	0	0	0	0	0	0	0	0	0	0	0	0	0	0	0	0	0	0	0	0	0	0	0	0	0	1	0	0	0	0	0	0	0	0	0	0	0
Lepidoptera	Gracillariidae	Phyllonorycter messaniella	0	0	0	0	0	0	0	0	0	0	0	0	0	0	0	0	0	0	0	0	0	0	0	1	0	0	0	0	0	0	0	0	0	0	0	0	0	0	0	0	0	0	0	0	0	0	0
Lepidoptera	Lasiocampidae	Euthrix potatoria	0	0	0	0	0	0	0	0	0	0	0	0	0	0	0	0	0	0	0	0	0	0	0	0	0	0	0	0	0	0	0	0	0	0	0	0	0	0	0	0	0	0	0	0	0	0	0
Lepidoptera	Lasiocampidae	Lasiocampa quercus	0	0	0	0	0	0	0	0	0	0	0	0	0	0	0	0	0	0	0	0	0	0	0	0	0	0	0	0	0	0	0	0	0	0	0	0	0	0	0	0	0	0	0	0	0	0	0
Lepidoptera	Lecithoceridae	Homaloxestis briantiella	0	0	0	0	0	0	0	0	0	0	1	0	0	0	1	0	0	0	0	0	0	0	0	0	0	0	0	1	0	1	0	0	0	0	0	0	0	0	0	0	0	0	0	0	1	0	1
Lepidoptera	Momphidae	Mompha subbistrigella	0	0	0	0	0	0	0	0	0	0	0	0	0	0	0	0	0	0	0	0	0	0	0	0	0	0	0	0	0	0	0	0	0	0	0	0	1	0	0	0	0	0	0	0	0	0	0
Lepidoptera	Nepticulidae	Ectoedemia suberis	0	0	0	0	0	0	0	0	0	0	0	0	0	0	0	0	0	0	0	0	0	0	0	0	0	0	0	0	0	0	0	0	0	0	0	0	0	0	0	0	0	0	0	0	0	0	0
Lepidoptera	Noctuidae	Abrostola	0	0	0	0	0	0	0	0	0	0	0	0	0	0	0	0	0	0	0	0	0	0	0	0	0	0	0	0	0	0	0	0	0	0	0	0	0	0	0	0	0	0	0	0	0	0	0
Lepidoptera	Noctuidae	Acronicta auricoma	0	0	0	0	0	0	0	0	0	0	0	0	0	0	0	0	0	0	0	0	0	0	0	0	0	0	0	0	0	0	0	0	0	0	0	0	0	0	0	0	0	0	0	0	0	0	0
Lepidoptera	Noctuidae	Acronicta rumicis	0	0	0	0	0	0	0	0	0	0	0	0	0	0	0	0	0	0	0	0	0	0	0	0	0	0	0	0	0	0	0	0	0	0	0	0	0	0	0	0	0	0	0	0	0	0	0
Lepidoptera	Noctuidae	Agrotis	0	0	0	0	0	0	0	0	0	0	0	0	0	0	0	0	0	0	0	0	0	0	0	0	0	0	0	0	0	0	0	0	0	0	0	0	0	0	0	0	0	0	0	0	0	0	0
Lepidoptera	Noctuidae	Agrotis exclamationis	0	0	0	0	0	0	0	0	0	0	0	0	0	0	0	0	0	0	0	0	0	0	0	0	0	0	0	0	0	0	0	0	0	0	0	0	0	0	0	0	0	0	0	0	0	0	0
Lepidoptera	Noctuidae	Agrotis ipsilon	0	0	0	0	0	0	0	0	0	0	0	0	0	0	0	0	0	0	0	0	0	0	0	0	0	0	0	0	0	0	0	0	0	0	0	0	0	0	0	0	0	0	0	0	0	0	0
Lepidoptera	Noctuidae	Agrotis segetum	0	0	0	0	0	0	0	0	0	0	0	0	0	0	0	0	0	0	0	0	0	0	0	0	0	0	0	0	0	0	0	0	0	0	0	0	0	0	0	0	0	0	0	0	0	0	0
Lepidoptera	Noctuidae	Amphipyra pyramidea	0	0	0	0	0	0	0	0	0	0	0	0	0	0	0	0	0	0	0	0	0	0	0	0	0	0	0	0	0	0	0	0	0	0	0	0	0	0	0	0	0	0	0	0	0	0	0
Lepidoptera	Noctuidae	Chloantha hyperici	0	0	0	0	0	0	0	0	0	0	0	0	0	0	0	0	0	0	0	0	0	0	0	0	0	0	0	0	0	0	0	0	0	0	0	0	0	0	0	0	0	0	0	0	0	0	0
Lepidoptera	Noctuidae	Craniophora ligustri	0	0	0	0	0	0	0	0	0	0	0	0	0	0	0	0	0	0	0	0	0	0	0	0	0	0	0	0	0	0	0	0	0	0	0	0	0	0	0	0	0	0	0	0	0	0	0
Lepidoptera	Noctuidae	Cryphia algae	0	0	0	0	0	0	0	0	0	0	0	0	0	0	0	0	0	0	0	0	0	0	0	0	0	0	0	0	0	0	0	0	0	0	0	0	0	0	0	0	0	0	0	0	0	0	0
Lepidoptera	Noctuidae	Elaphria venustula	0	0	0	0	0	0	0	0	0	0	0	0	0	0	1	0	0	0	0	0	0	0	0	0	0	0	0	0	0	0	0	0	0	0	0	0	0	0	0	0	0	0	0	0	0	0	0
Lepidoptera	Noctuidae	Euplexia lucipara	0	0	0	0	0	0	0	0	0	0	0	0	0	0	0	0	0	0	0	0	0	0	0	0	0	0	0	0	0	0	0	0	0	0	0	0	0	0	0	0	0	0	0	0	0	0	0
Lepidoptera	Noctuidae	Heliothis	0	0	0	0	0	0	0	0	0	0	0	0	0	0	0	0	0	0	0	0	0	0	0	0	0	0	0	0	0	0	0	0	0	0	0	0	0	0	0	0	0	0	0	0	0	0	0
Lepidoptera	Noctuidae	Hoplodrina ambigua	0	0	0	0	0	0	0	0	0	0	0	0	0	0	0	0	0	0	0	0	0	0	0	0	0	0	0	0	0	0	0	0	0	0	0	0	0	0	0	0	0	0	0	0	0	0	0
Lepidoptera	Noctuidae	Leucania obsoleta	0	0	0	0	0	0	0	0	0	0	0	0	0	0	0	0	0	0	0	0	0	0	0	0	0	0	0	0	0	0	0	0	0	0	0	0	0	0	0	0	0	0	0	0	0	0	0
Lepidoptera	Noctuidae	Macdunnoughia confusa	0	0	0	0	0	0	0	0	0	0	0	0	0	0	0	0	0	0	0	0	0	0	0	0	0	0	0	0	0	0	0	0	0	0	0	0	0	0	0	0	0	0	0	0	0	0	0
Lepidoptera	Noctuidae	Mesapamea	0	0	0	0	0	0	0	0	0	0	0	0	0	0	0	0	0	0	0	0	0	0	0	0	0	0	0	0	0	0	0	0	0	0	0	0	0	0	0	0	0	0	0	0	0	0	0
Lepidoptera	Noctuidae	Mythimna	0	0	0	0	0	0	0	0	0	0	0	0	0	0	0	0	0	0	0	0	0	0	0	0	0	0	0	0	0	0	0	0	0	0	0	0	0	0	0	0	0	0	0	0	0	0	0
Lepidoptera	Noctuidae	Mythimna albipuncta	0	0	0	0	0	0	0	0	0	0	0	0	0	0	0	0	0	0	0	0	0	0	0	0	0	0	0	0	0	0	0	0	0	0	0	0	0	0	0	0	0	0	0	0	0	0	0
Lepidoptera	Noctuidae	Mythimna unipuncta	0	0	0	0	0	0	0	0	0	0	0	0	0	0	0	0	0	0	0	0	0	0	0	0	0	0	0	0	1	0	0	0	0	0	0	0	0	0	0	0	0	0	0	1	0	0	0
Lepidoptera	Noctuidae	Mythimna vitellina	0	0	0	0	0	0	0	0	0	0	0	0	0	0	0	0	0	0	0	0	0	0	0	0	0	0	0	0	0	0	0	0	0	0	0	0	0	0	0	0	0	0	0	0	0	0	0
Lepidoptera	Noctuidae	Noctua pronuba	0	0	0	0	0	0	0	0	0	0	0	0	0	0	0	0	0	0	0	0	0	0	0	0	0	0	0	0	0	0	0	0	0	0	0	0	0	0	0	0	0	0	0	0	0	0	0
Lepidoptera	Noctuidae	Ochropleura plecta	0	0	0	0	0	0	0	0	0	0	0	0	0	0	0	0	0	0	0	0	0	0	0	0	0	0	0	0	0	0	0	0	0	0	0	0	0	0	0	0	0	0	0	0	0	0	0
Lepidoptera	Noctuidae	Peridroma saucia	0	0	0	0	0	0	0	0	0	0	0	0	0	0	0	0	0	0	0	0	0	0	0	0	0	0	0	0	0	0	0	0	0	0	0	0	0	0	0	0	0	0	0	0	0	0	0
Lepidoptera	Noctuidae	Phlogophora meticulosa	0	0	0	0	0	0	0	0	0	0	0	0	0	0	0	0	0	0	0	0	0	0	0	0	0	0	0	0	0	0	0	0	0	0	0	0	0	0	0	0	0	0	0	0	0	0	0
Lepidoptera	Noctuidae	Protodeltote pygarga	0	0	0	0	0	0	0	1	0	1	0	0	0	0	1	0	0	0	0	0	0	0	0	0	0	0	0	0	0	0	0	0	0	0	0	0	0	0	0	0	0	0	0	0	0	0	0
Lepidoptera	Noctuidae	Trachea atriplicis	0	0	0	0	0	0	0	0	0	0	0	0	0	0	0	0	0	0	0	0	0	0	0	0	0	0	0	0	0	0	0	0	0	0	0	0	0	0	0	0	0	0	0	0	0	0	0
Lepidoptera	Noctuidae	Xestia baja	0	0	0	0	0	0	0	0	0	0	0	0	0	0	0	0	0	0	0	0	0	0	0	0	0	0	0	0	0	0	0	0	0	0	0	0	0	0	0	0	0	0	0	0	0	0	0
Lepidoptera	Noctuidae	Xestia c-nigrum	0	0	0	0	0	0	0	0	0	0	0	0	0	0	0	0	0	0	0	0	0	0	0	0	0	0	0	0	0	0	0	0	0	0	0	0	0	0	0	0	0	0	0	0	0	0	0
Lepidoptera	Noctuidae	Xestia xanthographa	0	0	0	0	0	0	0	0	0	0	0	0	0	0	0	0	0	0	0	0	0	0	0	0	0	0	0	0	0	0	0	0	0	0	0	0	0	0	0	0	0	0	0	0	0	0	0
Lepidoptera	Nolidae	Pseudoips prasinana	0	0	0	0	0	0	0	0	0	0	0	0	0	0	0	0	0	0	0	0	0	0	0	0	0	0	0	0	0	0	0	0	0	0	0	0	0	0	0	0	0	0	0	0	0	0	0
Lepidoptera	Notodontidae	Thaumetopoea pityocampa	0	0	0	0	0	0	0	0	0	0	0	0	0	0	0	0	0	0	0	0	0	0	0	0	0	0	0	0	0	0	0	0	0	0	0	0	0	0	0	0	0	0	0	0	0	0	0
Lepidoptera	Oecophoridae	Harpella forficella	0	0	0	0	0	0	0	0	0	0	0	0	0	0	0	0	0	0	0	0	0	0	0	0	0	0	0	0	0	0	0	0	0	0	0	0	0	0	0	0	0	0	0	0	0	0	0
Lepidoptera	Oecophoridae	Metalampra italica	0	0	0	0	0	0	0	0	0	0	0	0	0	0	0	0	0	0	0	0	0	0	0	0	0	0	0	0	0	0	0	0	0	0	0	0	1	0	0	0	1	1	0	0	0	0	0
Lepidoptera	Pieridae	Pieris brassicae	0	0	0	0	0	0	0	0	0	0	0	0	0	0	0	0	1	0	0	0	0	0	0	0	0	0	0	0	0	0	0	0	0	0	0	0	0	0	0	0	0	0	0	0	0	0	0
Lepidoptera	Pyralidae	Acrobasis porphyrella	0	0	0	0	0	0	0	0	0	0	0	0	0	0	0	0	0	0	0	0	0	0	0	0	0	0	0	0	0	0	0	0	0	0	0	0	0	0	0	0	0	0	0	0	0	0	0
Lepidoptera	Pyralidae	Aphomia sociella	0	0	0	0	0	0	0	0	0	0	0	0	0	0	0	0	0	0	0	0	0	0	0	0	0	0	0	0	0	0	0	0	0	0	0	0	0	0	0	0	0	0	0	0	0	0	0
Lepidoptera	Pyralidae	Eccopisa effractella	0	0	0	0	0	0	0	0	0	0	0	0	0	0	0	0	0	0	0	0	0	0	0	0	0	0	0	0	0	0	0	0	0	0	0	0	0	0	0	0	0	0	0	0	0	0	0
Lepidoptera	Pyralidae	Endotricha flammealis	0	0	0	0	0	0	0	1	0	1	0	1	0	0	1	0	0	0	0	0	0	0	0	0	0	0	0	0	0	0	0	0	0	0	0	0	0	0	0	0	0	0	0	0	0	0	0
Lepidoptera	Pyralidae	Homoeosoma sinuella	0	0	0	0	0	0	0	0	0	0	0	0	0	0	0	0	0	0	0	0	0	0	0	0	0	0	0	0	0	0	0	0	0	0	0	0	0	0	0	0	0	0	0	0	0	0	0
Lepidoptera	Pyralidae	Oncocera semirubella	0	0	0	0	0	0	0	0	0	0	0	0	0	0	0	0	0	0	0	0	0	0	0	0	0	0	0	0	1	0	0	0	1	1	0	0	0	0	0	0	0	0	0	0	0	0	0
Lepidoptera	Roeslerstammiidae	Roeslerstammia erxlebella	0	0	0	0	0	0	0	0	0	0	0	0	0	0	0	0	0	0	0	0	0	0	0	0	0	0	0	0	0	0	0	0	0	0	0	1	0	0	0	0	0	0	0	0	0	0	0
Lepidoptera	Sphingidae	Sphinx maurorum	0	0	0	0	0	0	0	0	0	0	0	0	0	0	0	0	0	0	0	0	0	0	0	0	0	0	0	0	0	0	0	0	0	0	0	0	0	0	0	0	0	0	0	0	0	0	0
Lepidoptera	Tineidae	Montescardia tessulatellus	0	0	0	0	0	0	0	0	0	0	0	1	0	0	0	0	0	1	0	0	0	0	0	0	0	0	0	0	0	0	0	0	0	0	0	0	0	0	0	0	0	0	0	0	0	0	0
Lepidoptera	Tineidae	Morophaga choragella	0	0	0	0	0	0	0	0	0	0	0	0	0	0	0	0	0	0	0	0	0	0	0	0	0	0	0	0	0	0	0	0	0	0	0	0	0	0	0	0	0	0	0	0	0	0	1
Lepidoptera	Tineidae	Nemapogon clematella	0	0	0	0	0	0	0	0	0	0	0	0	0	1	1	0	0	0	0	0	0	0	0	0	0	0	0	0	0	0	0	0	0	0	0	0	0	0	0	0	0	0	0	0	0	0	0
Lepidoptera	Tineidae	Nemapogon granella	0	0	0	0	0	0	0	0	0	0	0	0	0	0	0	0	0	0	0	0	0	0	0	0	0	0	0	0	0	0	0	0	0	0	1	0	0	0	0	0	0	0	0	0	0	0	0
Lepidoptera	Tineidae	Opogona sacchari	0	0	0	0	0	0	0	0	0	0	0	0	0	0	0	0	0	0	0	0	0	0	0	0	0	0	0	0	0	0	0	0	0	0	0	0	0	0	0	0	0	0	0	0	0	0	0
Lepidoptera	Tortricidae	Acleris	0	0	0	0	0	0	0	0	0	0	0	0	0	0	0	0	0	0	0	0	0	0	0	0	0	0	0	0	0	0	0	0	0	0	0	0	0	0	0	0	0	0	0	0	0	0	0
Lepidoptera	Tortricidae	Acleris emargana	0	0	0	0	0	0	0	0	0	0	0	0	0	0	0	0	0	0	0	0	0	0	0	0	0	0	1	0	0	0	0	0	0	0	0	0	0	0	0	0	0	0	0	0	0	0	0
Lepidoptera	Tortricidae	Agapeta zoegana	0	0	0	0	0	0	0	0	0	0	0	0	0	0	0	0	0	0	0	0	0	0	0	0	0	0	0	0	0	0	0	0	0	0	0	0	0	0	0	0	0	0	0	0	0	0	0
Lepidoptera	Tortricidae	Ancylis badiana	0	0	0	0	0	1	0	0	0	0	0	0	0	0	0	0	0	0	0	0	0	0	0	0	0	0	0	0	0	0	0	1	0	0	0	0	0	0	0	1	0	0	0	0	0	0	0
Lepidoptera	Tortricidae	Ancylis diminutana	0	0	0	0	0	0	0	0	0	0	0	0	0	0	0	0	0	0	0	0	0	0	0	1	0	0	0	0	0	0	0	0	0	0	0	0	0	0	0	1	0	0	0	0	0	0	0
Lepidoptera	Tortricidae	Archips	0	0	0	0	0	0	0	0	0	0	0	0	0	0	0	0	0	0	0	0	0	0	0	0	0	0	0	0	0	0	0	0	0	0	0	0	0	0	0	0	0	0	0	0	0	0	0
Lepidoptera	Tortricidae	Argyrotaenia ljungiana	0	0	0	0	0	0	0	0	0	0	0	0	0	0	0	0	0	0	0	0	0	0	0	0	0	0	0	0	0	0	0	0	0	0	0	0	0	0	0	0	0	0	0	0	0	0	0
Lepidoptera	Tortricidae	Celypha	0	0	0	0	0	0	0	0	0	0	0	0	0	0	0	0	0	0	0	0	0	0	0	0	0	0	0	0	0	0	0	1	1	0	0	0	0	0	0	0	0	0	0	0	0	0	0
Lepidoptera	Tortricidae	Celypha lacunana	0	0	0	0	0	0	0	0	0	0	0	0	0	0	0	0	0	1	0	0	1	1	0	1	0	0	0	0	0	0	0	1	1	1	0	0	1	0	0	1	0	0	0	1	0	0	0
Lepidoptera	Tortricidae	Clepsis rurinana	0	0	0	0	0	0	0	0	0	0	0	0	0	0	0	0	0	0	0	0	0	0	0	0	1	0	0	0	0	0	0	0	0	0	0	0	0	0	0	0	0	0	0	0	0	0	0
Lepidoptera	Tortricidae	Cydia	0	0	0	0	0	0	0	0	0	0	0	0	0	0	0	0	0	0	0	0	0	0	0	0	0	0	0	0	0	0	0	0	0	0	0	0	0	0	0	0	0	1	0	0	0	0	0
Lepidoptera	Tortricidae	Cydia fagiglandana	0	0	0	0	0	0	0	0	0	0	0	0	0	0	0	0	0	0	0	0	0	0	0	0	0	0	0	0	0	0	0	0	0	0	0	0	0	0	0	0	0	0	0	0	0	0	0
Lepidoptera	Tortricidae	Epinotia nisella	0	0	0	1	0	0	0	0	0	0	0	0	0	0	0	0	0	0	0	0	0	0	0	0	0	0	0	0	0	0	0	0	0	0	0	0	0	0	0	0	0	0	0	0	0	0	0
Lepidoptera	Tortricidae	Lathronympha strigana	0	0	0	0	0	0	0	0	0	0	0	0	0	0	0	0	0	0	0	0	0	1	0	0	0	0	0	0	0	0	0	0	1	0	0	1	1	0	0	0	0	0	0	0	0	0	0
Lepidoptera	Tortricidae	Pandemis cinnamomeana	0	0	0	0	0	0	0	0	0	0	0	0	0	0	0	0	0	0	0	0	0	0	0	0	0	0	1	0	0	0	0	0	0	0	0	0	0	0	0	0	0	1	0	0	0	0	0
Lepidoptera	Tortricidae	Pandemis heparana	0	0	0	0	0	0	0	0	0	0	0	0	0	0	0	0	0	0	0	0	0	0	0	0	0	0	0	0	0	0	0	0	0	0	0	0	0	0	0	0	0	0	0	0	0	0	0
Lepidoptera	Tortricidae	Spatalistis bifasciana	0	0	0	1	0	0	0	0	0	0	0	0	0	0	0	0	0	0	0	0	0	0	0	0	0	0	0	0	0	0	0	0	0	0	0	1	0	0	0	1	0	0	0	0	0	0	0
Neuroptera	Chrysopidae	Chrysopa viridana	0	0	0	0	0	0	0	0	0	0	0	0	0	0	0	0	0	0	0	0	0	0	0	0	0	0	0	0	0	0	0	0	0	0	0	0	0	0	0	0	0	0	0	0	0	0	0
Neuroptera	Chrysopidae	Chrysoperla	0	0	0	0	0	0	0	1	0	0	0	0	0	0	0	0	0	0	0	0	0	0	0	0	0	0	0	0	0	0	0	0	0	0	0	0	0	0	0	0	0	0	0	0	0	0	0
Neuroptera	Chrysopidae	Chrysopidia ciliata	0	0	0	0	0	0	0	0	0	0	0	0	0	0	0	0	0	0	0	0	0	0	0	0	0	0	0	0	0	0	0	0	0	0	0	0	0	0	0	0	0	0	0	0	0	0	0
Neuroptera	Chrysopidae	Nineta	0	0	0	0	0	0	0	0	0	0	0	1	0	0	0	0	0	0	0	0	0	0	0	0	0	0	0	0	0	0	0	0	0	0	0	0	0	0	0	0	0	0	0	0	0	0	0
Neuroptera	Chrysopidae	Pseudomallada granadensis	0	0	0	0	0	0	0	0	0	0	0	0	0	0	0	0	0	0	0	0	0	0	0	0	0	0	0	0	0	0	0	0	0	0	0	0	0	0	0	0	0	0	0	0	0	0	0
Neuroptera	Coniopterygidae	Coniopteryx	0	0	0	0	0	0	0	0	0	0	0	0	0	0	0	0	0	0	0	0	0	0	0	0	0	0	0	0	0	0	0	0	0	0	0	0	0	0	0	0	0	0	0	0	0	0	0
Neuroptera	Coniopterygidae	Conwentzia psociformis	0	0	0	0	0	0	0	0	0	0	0	0	0	0	0	0	0	0	0	0	0	0	0	0	0	0	0	0	0	0	0	0	0	0	0	0	0	0	0	0	0	0	0	0	0	0	0
Neuroptera	Hemerobiidae	Hemerobius gilvus	0	0	0	0	0	0	0	0	0	0	0	0	0	0	0	0	0	0	0	0	0	0	0	0	0	0	0	0	0	0	0	0	0	0	0	0	0	0	0	0	0	0	0	0	0	0	0
Neuroptera	Hemerobiidae	Hemerobius humulinus	1	1	1	1	0	0	0	0	0	0	0	0	0	0	0	0	0	0	1	1	0	0	0	0	0	0	1	0	0	0	0	0	0	0	0	0	0	0	0	0	0	0	0	0	0	0	0
Neuroptera	Hemerobiidae	Hemerobius micans	1	1	0	0	0	0	0	0	0	0	0	0	0	0	0	0	0	0	0	0	0	0	0	0	0	0	0	0	0	0	0	0	0	0	0	0	0	0	0	0	0	0	0	0	0	0	0
Neuroptera	Hemerobiidae	Wesmaelius	0	0	0	0	0	0	0	0	0	0	0	0	0	0	0	0	0	0	0	0	0	0	0	0	0	0	0	0	0	0	0	0	0	0	0	0	0	0	0	0	0	0	0	0	0	0	0
Neuroptera	Osmylidae	Osmylus fulvicephalus	0	0	0	0	0	0	0	0	0	0	0	0	0	0	0	0	0	0	0	0	0	0	0	0	0	0	0	0	0	0	0	0	0	0	0	0	0	0	0	0	0	0	0	0	0	0	0
Orthoptera	Tettigoniidae	Tettigonia viridissima	0	0	0	0	0	0	0	0	0	0	0	0	0	0	0	0	0	0	0	0	0	0	0	0	0	0	0	0	0	0	0	0	0	0	0	0	0	0	0	0	0	0	0	0	0	0	0
Trichoptera	Limnephilidae	Limnephilus vittatus	0	0	0	0	0	0	0	0	0	0	0	0	0	0	0	0	0	0	0	0	0	0	0	0	0	0	0	0	0	0	0	0	0	0	0	0	0	0	0	0	0	0	0	0	0	0	0
Trichoptera	Limnephilidae	Stenophylax fissus	0	0	0	0	0	0	0	0	0	0	0	0	0	0	0	0	0	0	0	0	0	0	0	0	0	0	0	0	0	0	0	0	0	0	0	0	0	0	0	0	0	0	0	0	0	0	0
Trichoptera	Psychomyiidae	Psychomyia pusilla	0	0	0	0	0	1	0	0	0	0	0	0	0	0	0	0	0	0	0	0	0	0	0	0	0	0	0	0	0	0	0	0	0	0	0	0	0	0	0	0	0	0	0	0	0	0	0
Trichoptera	Psychomyiidae	Tinodes maculicornis	0	0	0	0	0	1	1	0	0	0	0	0	1	0	0	0	1	0	0	0	0	0	0	0	0	0	0	0	0	0	0	0	0	0	0	0	0	0	0	0	0	0	0	0	0	0	0
[truncated: 89 more columns]

## Sheet: wPOO
		BAT SPECIES	R. hipposideros																																												R. ferrumequinum
		AGE	J	J	J	J	J	J	J	J	J	J	J	J	J	J	J	J	J	J	J	J	J	J	J	A	A	A	A	A	A	A	A	A	A	A	A	A	A	A	A	A	A	A	A	A	J	J	J
Order	Family	Species	Rh001	Rh002	Rh003	Rh004	Rh005	Rh006	Rh007	Rh008	Rh009	Rh010	Rh011	Rh012	Rh013	Rh014	Rh015	Rh016	Rh017	Rh018	Rh019	Rh020	Rh021	Rh023	Rh024	Rh022	Rh025	Rh026	Rh027	Rh028	Rh029	Rh030	Rh031	Rh032	Rh033	Rh034	Rh035	Rh036	Rh037	Rh038	Rh039	Rh040	Rh041	Rh042	Rh043	Rh044	Rfe030	Rfe031	Rfe032
Araneae	Anyphaenidae	Anyphaena accentuata	0	0	0	0	0	0	12.5	0	0	0	0	0	0	0	0	0	0	0	0	0	0	0	0	0	0	0	0	0	0	0	0	0	0	0	0	0	0	0	0	0	0	0	0	0	0	0	0
Araneae	Araneidae	Araneus diadematus	0	0	0	0	0	0	0	0	0	0	0	0	0	0	0	0	0	0	0	0	0	0	0	0	0	0	0	0	0	0	0	0	0	0	0	0	0	0	0	0	0	0	0	0	0	0	0
Araneae	Theridiidae	Enoplognatha	0	5.88235	0	0	0	0	0	0	0	0	0	0	0	0	0	0	0	0	0	0	0	0	0	0	0	0	0	0	0	0	0	0	0	0	0	0	0	0	0	0	0	0	0	0	0	0	0
Blattodea	Ectobiidae	Ectobius pallidus	0	0	0	0	0	0	0	0	0	0	0	0	0	0	0	0	0	0	0	0	0	0	0	0	0	0	0	0	0	0	0	0	0	0	0	0	0	0	0	0	0	0	0	0	0	0	6.25
Coleoptera	Aderidae	Euglenes pygmaeus	0	0	0	0	0	0	0	0	0	0	0	0	0	0	0	0	0	9.09091	0	0	0	0	0	0	0	0	0	0	0	0	0	0	0	0	0	0	0	0	0	0	0	0	0	0	0	0	0
Coleoptera	Cantharidae	Rhagonycha fulva	0	0	0	0	0	0	0	0	0	0	0	0	0	0	0	0	0	0	0	0	0	0	0	0	0	0	0	0	0	0	0	0	0	0	0	0	0	0	0	0	0	0	0	0	0	0	0
Coleoptera	Cerambycidae	Arhopalus	0	0	0	0	0	0	0	0	0	0	0	0	0	0	0	0	0	0	0	0	0	0	0	0	0	0	0	0	0	0	0	0	0	0	0	0	0	0	0	0	0	0	0	0	0	0	0
Coleoptera	Cerambycidae	Arhopalus ferus	0	0	0	0	0	0	0	0	0	0	0	0	0	0	0	0	0	0	0	0	0	0	0	0	0	0	0	0	0	0	0	0	0	0	0	0	0	0	0	0	0	0	0	0	0	20	0
Coleoptera	Cerambycidae	Arhopalus rusticus	0	0	0	0	0	0	0	0	0	0	0	0	0	0	0	0	0	0	0	0	0	0	0	0	0	0	0	0	0	0	0	0	0	0	0	0	0	0	0	0	0	0	0	0	11.1111	0	0
Coleoptera	Cerambycidae	Prionus coriarius	0	0	0	0	0	0	0	0	0	0	0	0	0	0	0	0	0	0	0	0	0	0	0	0	0	0	0	0	0	0	0	0	0	0	0	0	0	0	0	0	0	0	0	0	0	0	6.25
Coleoptera	Curculionidae	Curculio elephas	0	0	0	0	0	0	0	0	0	0	0	0	0	0	0	0	0	0	0	0	0	0	0	0	0	0	0	0	0	0	0	0	0	0	0	0	0	0	0	0	0	0	0	0	0	0	0
Coleoptera	Curculionidae	Curculio glandium	0	0	0	0	0	0	0	0	0	0	0	0	0	0	0	0	0	0	0	0	0	0	0	0	0	0	0	0	0	0	0	0	0	0	0	0	0	0	0	0	0	0	0	0	11.1111	0	0
Coleoptera	Elateridae	Stenagostus rhombeus	0	0	0	0	0	0	0	0	0	0	0	0	0	0	0	0	0	0	0	0	0	0	0	0	0	11.1111	0	0	0	0	0	0	0	0	0	0	0	0	0	0	0	0	0	0	11.1111	20	6.25
Coleoptera	Geotrupidae	Geotrupes ibericus	0	0	0	0	0	0	0	0	0	0	0	0	0	0	0	0	0	0	0	0	0	0	0	0	0	0	0	0	0	0	0	0	0	0	0	0	0	0	0	0	0	0	0	0	0	0	0
Coleoptera	Scarabaeidae	Aphodius rufipes	0	0	0	0	0	0	0	0	0	0	0	0	0	0	0	0	0	0	0	0	0	0	0	0	0	0	0	0	0	0	0	0	0	0	0	0	0	0	0	0	0	0	0	0	0	0	0
Coleoptera	Scarabaeidae	Copris	0	0	0	0	0	0	0	0	0	0	0	0	0	0	0	0	0	0	0	0	0	0	0	0	0	0	0	0	0	0	0	0	0	0	0	0	0	0	0	0	0	0	0	0	0	0	0
Diptera	Anthomyiidae	Hylemya vagans	0	0	11.1111	0	0	0	0	0	0	0	0	0	0	0	0	0	0	0	0	0	0	0	0	0	0	0	0	0	0	0	0	0	0	0	0	0	0	0	0	0	0	0	0	0	0	0	0
Diptera	Cecidomyiidae	Aphidoletes aphidimyza	12.5	0	0	0	0	0	0	0	0	0	0	0	0	0	0	0	0	0	0	0	0	0	0	0	0	0	0	0	0	0	0	0	0	0	0	0	0	0	0	0	0	0	0	0	0	0	0
Diptera	Cecidomyiidae	Asphondylia sarothamni	0	0	0	0	0	0	0	0	0	0	0	0	0	0	0	0	0	0	0	0	0	0	0	0	0	0	0	0	0	0	0	0	0	0	0	0	0	0	0	0	12.5	0	0	0	0	0	0
Diptera	Ceratopogonidae	Forcipomyia	0	5.88235	0	0	0	0	0	0	0	0	0	0	0	0	0	0	0	0	0	0	0	0	0	0	0	0	0	0	0	0	0	0	0	0	0	0	7.14286	0	0	0	0	0	0	0	0	0	0
Diptera	Chironomidae	Ablabesmyia longistyla	0	0	0	0	0	8.33333	0	0	0	0	0	0	0	0	0	0	0	0	0	0	0	0	0	0	0	0	0	0	0	0	0	0	0	0	0	0	0	0	0	0	0	0	0	0	0	0	0
Diptera	Chironomidae	Kiefferulus tendipediformis	0	5.88235	0	0	0	0	0	0	0	0	0	0	0	0	0	0	0	0	0	0	0	0	0	0	0	0	0	0	0	0	0	0	0	0	0	0	0	0	0	0	0	0	0	0	0	0	0
Diptera	Chironomidae	Stenochironomus gibbus	0	5.88235	0	0	0	0	0	0	0	0	0	0	0	0	0	0	0	0	0	0	0	0	0	0	0	0	0	0	0	0	0	0	0	0	0	0	0	0	0	0	0	0	0	0	0	0	0
Diptera	Chironomidae	Thienemannimyia lentiginosa	0	0	0	0	0	0	12.5	0	0	0	0	0	0	0	0	0	0	0	0	0	0	0	0	0	0	0	0	0	0	0	0	0	0	0	0	0	0	0	0	0	0	0	0	0	0	0	0
Diptera	Culicidae	Culex	0	0	0	0	0	0	0	0	0	0	0	0	0	0	0	0	0	9.09091	0	0	0	0	0	0	0	0	0	0	0	0	0	0	0	0	0	0	0	0	0	0	0	0	0	0	0	0	0
Diptera	Culicidae	Culex pipiens	0	0	0	0	0	0	0	0	0	0	0	0	0	0	0	0	0	9.09091	0	0	0	0	0	0	0	0	0	0	0	0	0	0	0	0	0	0	0	0	0	0	0	0	0	0	0	0	0
Diptera	Empididae	Rhamphomyia	0	0	0	0	0	0	0	0	0	0	0	0	0	0	0	0	0	0	0	0	0	0	0	6.25	0	0	0	0	0	0	0	0	0	0	0	0	0	0	0	7.69231	12.5	0	0	0	0	0	0
Diptera	Hybotidae	Hybos culiciformis	0	0	0	0	0	0	0	0	0	0	0	0	0	0	0	0	0	0	0	0	0	0	0	0	0	0	0	0	0	0	0	0	0	0	0	0	0	0	0	0	0	0	0	0	0	0	0
Diptera	Keroplatidae	Macrocera nigricoxa	0	0	0	0	0	0	0	0	0	0	0	0	0	0	0	0	0	0	0	0	0	0	0	6.25	0	0	0	0	0	0	0	0	0	0	0	0	0	0	0	0	0	0	0	0	0	0	0
Diptera	Lauxaniidae	Calliopum aeneum	0	5.88235	0	0	0	0	0	0	0	0	0	0	0	0	0	0	0	0	0	0	0	0	0	0	0	0	0	0	0	0	0	0	0	0	0	0	0	0	0	0	0	0	0	0	0	0	0
Diptera	Lauxaniidae	Calliopum elisae	0	0	0	0	0	0	0	0	0	16.6667	0	0	0	0	0	0	0	0	0	0	0	0	0	0	0	0	0	0	0	0	0	0	0	0	0	0	0	0	0	0	0	0	0	0	0	0	0
Diptera	Lauxaniidae	Calliopum simillimum	0	0	0	0	0	0	0	0	0	16.6667	0	0	0	0	0	0	0	0	0	0	0	0	0	0	0	0	0	0	0	0	0	0	0	0	0	0	0	0	0	0	0	0	0	0	0	0	0
Diptera	Lauxaniidae	Sapromyza intonsa	0	0	0	0	0	0	0	0	0	0	0	0	0	0	0	0	0	0	0	0	0	0	0	0	0	0	0	0	0	0	0	0	0	0	0	0	0	0	0	0	0	0	0	0	0	0	0
Diptera	Limoniidae	Achyrolimonia decemmaculata	0	0	0	0	12.5	0	0	0	50	0	0	0	0	14.2857	0	25	0	0	20	0	0	12.5	0	0	0	11.1111	0	0	0	0	0	7.69231	0	11.1111	0	0	0	20	0	0	0	0	0	12.5	0	0	0
Diptera	Limoniidae	Austrolimnophila latistyla	0	5.88235	0	11.1111	0	0	0	0	0	0	0	0	12.5	0	0	0	0	0	0	0	0	0	0	0	0	0	0	0	0	0	16.6667	0	0	0	0	0	0	0	0	0	0	0	0	0	0	0	0
Diptera	Limoniidae	Austrolimnophila ochracea	12.5	5.88235	0	11.1111	12.5	8.33333	0	0	0	0	0	10	12.5	0	0	0	0	0	0	0	11.1111	0	0	6.25	14.2857	0	8.33333	0	0	0	0	0	0	0	0	10	0	0	0	0	0	9.09091	0	12.5	0	0	0
Diptera	Limoniidae	Cheilotrichia cinerascens	0	0	0	0	0	0	0	0	0	0	0	0	0	0	0	0	0	0	0	0	11.1111	0	0	0	0	0	0	0	0	0	0	0	0	0	0	0	0	0	0	0	0	0	0	0	0	0	0
Diptera	Limoniidae	Dicranomyia	0	0	0	0	0	0	0	0	0	0	16.6667	10	12.5	0	0	0	0	9.09091	0	0	0	0	0	6.25	0	0	0	0	0	0	0	0	0	0	0	0	7.14286	0	0	7.69231	0	0	0	0	0	0	0
Diptera	Limoniidae	Dicranomyia autumnalis	0	0	0	0	0	0	0	0	0	0	0	0	0	0	0	0	0	0	0	0	0	0	0	6.25	0	0	0	0	0	0	0	0	0	0	0	0	0	0	0	0	0	0	0	0	0	0	0
Diptera	Limoniidae	Dicranomyia modesta	0	0	0	0	0	0	0	0	0	0	0	0	0	0	0	0	0	0	0	0	0	0	0	0	0	0	0	0	0	0	0	0	0	0	0	0	0	0	0	0	0	0	0	0	0	0	6.25
Diptera	Limoniidae	Limonia	0	0	0	0	12.5	0	0	0	0	0	16.6667	0	0	0	0	0	0	0	0	0	0	0	50	0	0	0	0	0	0	0	0	0	0	0	0	0	0	0	0	0	0	0	0	0	0	0	0
Diptera	Limoniidae	Limonia hercegovinae	0	0	0	0	0	0	0	0	0	0	0	10	0	0	0	0	0	0	0	0	0	0	0	0	0	0	0	0	0	0	0	0	0	0	0	0	0	0	0	0	0	0	0	0	0	0	0
Diptera	Limoniidae	Limonia nubeculosa	0	0	11.1111	11.1111	0	8.33333	12.5	0	0	0	16.6667	0	12.5	14.2857	0	25	0	0	20	20	11.1111	12.5	50	6.25	14.2857	11.1111	0	25	16.6667	11.1111	16.6667	7.69231	0	11.1111	0	0	7.14286	20	20	7.69231	0	0	14.2857	12.5	0	0	0
Diptera	Limoniidae	Molophilus corniger	0	0	0	0	0	0	0	0	0	0	0	0	0	0	0	0	0	0	0	0	0	0	0	6.25	0	0	0	0	0	0	0	0	0	0	0	0	0	0	0	0	0	0	0	0	0	0	0
Diptera	Limoniidae	Molophilus medius	0	0	0	0	0	0	0	0	0	0	0	0	0	0	0	0	0	0	0	0	0	0	0	6.25	0	0	0	0	0	0	0	0	0	0	0	0	0	0	0	0	0	0	0	0	0	0	0
Diptera	Limoniidae	Neolimonia dumetorum	12.5	5.88235	11.1111	0	0	8.33333	12.5	0	0	0	0	10	12.5	0	0	0	0	9.09091	0	0	0	12.5	0	0	14.2857	0	8.33333	0	0	11.1111	16.6667	7.69231	0	11.1111	0	0	0	0	0	7.69231	12.5	9.09091	14.2857	0	0	0	6.25
Diptera	Limoniidae	Rhipidia maculata	0	0	0	0	0	0	0	0	0	0	0	0	0	0	0	25	0	0	0	0	0	0	0	0	0	0	0	0	0	0	0	0	0	0	0	0	0	0	0	0	0	0	0	0	11.1111	20	0
Diptera	Lonchaeidae	Lonchaea	0	0	0	0	0	0	0	0	0	0	0	0	0	0	0	0	0	0	0	0	0	0	0	0	0	0	0	0	0	0	0	0	0	0	0	0	0	0	0	0	0	0	14.2857	0	0	0	0
Diptera	Milichiidae	Phyllomyza	0	0	0	0	0	0	0	0	0	0	0	0	0	0	0	0	0	0	0	0	0	0	0	6.25	0	0	0	0	0	0	0	0	0	0	0	10	0	0	0	0	0	0	0	0	0	0	0
Diptera	Muscidae	Atherigona orientalis	0	0	0	0	0	0	0	0	0	0	0	0	0	0	0	0	0	0	0	0	0	0	0	0	0	0	8.33333	0	0	0	0	0	0	0	0	0	0	0	0	0	0	0	0	0	0	0	0
Diptera	Muscidae	Musca autumnalis	0	0	0	0	0	0	0	0	0	0	0	0	0	0	0	0	0	0	0	0	0	0	0	0	0	0	0	0	0	0	0	0	0	0	0	0	0	0	0	0	0	0	0	0	0	0	0
Diptera	Muscidae	Mydaea humeralis	0	0	11.1111	0	0	0	0	0	0	0	0	0	0	0	0	0	0	0	0	0	0	0	0	0	0	0	0	0	0	0	0	0	0	0	0	0	0	0	0	0	0	0	0	0	0	0	0
Diptera	Muscidae	Neomyia cornicina	0	0	0	0	0	0	0	0	0	0	0	0	0	0	0	0	0	0	0	0	0	0	0	0	0	0	0	0	0	0	0	0	0	0	0	0	0	0	0	0	0	0	0	0	0	0	0
Diptera	Muscidae	Phaonia palpata	0	0	0	0	0	0	0	0	0	0	0	0	12.5	0	0	0	0	0	0	0	0	0	0	0	0	0	0	0	0	0	0	0	0	0	0	0	0	0	0	0	0	0	0	0	0	0	0
Diptera	Muscidae	Phaonia subventa	0	0	0	0	0	0	0	0	0	0	0	0	0	0	0	0	0	0	0	0	0	0	0	0	0	0	0	0	0	0	0	0	0	0	0	0	0	0	0	0	0	0	14.2857	0	0	0	0
Diptera	Muscidae	Stomoxys calcitrans	0	0	0	0	0	0	0	0	0	0	0	0	0	0	0	0	0	0	0	0	0	0	0	0	0	0	0	0	0	0	0	0	0	0	0	0	0	0	0	0	0	0	0	0	0	0	0
Diptera	Mycetophilidae	Leia winthemii	0	0	0	0	0	0	0	0	0	0	0	0	0	0	0	0	0	0	0	0	0	0	0	0	0	0	0	0	0	0	0	0	0	0	0	0	0	0	0	0	0	0	0	0	0	0	0
Diptera	Mycetophilidae	Leptomorphus walkeri	0	0	0	0	0	0	0	0	0	0	0	0	0	0	0	0	0	0	0	0	0	0	0	0	0	0	0	0	0	0	0	0	0	0	0	0	0	0	0	0	0	0	0	0	0	0	6.25
Diptera	Mycetophilidae	Mycetophila	0	0	0	0	0	0	0	0	0	0	0	0	0	0	0	0	0	0	0	0	0	0	0	0	0	0	0	0	0	0	0	0	0	0	0	0	0	0	0	0	0	0	0	0	0	0	0
Diptera	Mycetophilidae	Mycetophila fungorum	0	0	0	0	0	0	0	0	0	0	0	0	0	0	0	0	0	0	0	0	0	0	0	0	0	0	0	0	0	0	0	0	0	0	0	0	0	0	0	0	0	0	0	0	0	0	6.25
Diptera	Mycetophilidae	Mycomya trilineata	0	0	0	0	0	0	0	0	0	0	0	0	0	0	0	0	0	0	0	0	0	0	0	0	0	0	0	0	0	0	0	0	0	0	0	0	0	0	0	0	0	9.09091	0	0	0	0	0
Diptera	Pediciidae	Tricyphona	0	0	0	0	0	0	0	0	0	0	0	0	0	0	0	0	0	0	0	0	0	0	0	0	0	0	0	0	0	0	0	0	0	0	0	0	0	0	0	0	0	0	14.2857	0	0	0	0
Diptera	Pediciidae	Ula	0	5.88235	11.1111	0	0	0	0	0	0	0	16.6667	0	0	0	0	0	0	0	0	0	0	0	0	0	0	0	0	0	0	0	0	0	0	0	0	0	0	0	0	0	0	0	0	0	0	0	0
Diptera	Pediciidae	Ula sylvatica	0	0	11.1111	0	0	0	0	0	0	0	0	0	0	0	0	0	0	0	0	0	0	0	0	0	0	0	0	0	0	0	0	0	0	0	0	0	0	0	0	0	12.5	0	0	0	0	0	0
Diptera	Platypezidae	Opetia nigra	0	0	0	0	0	0	0	0	50	0	0	0	0	0	0	0	0	0	0	0	0	0	0	0	0	0	0	0	0	0	0	0	0	0	0	0	0	0	0	0	0	0	0	0	0	0	0
Diptera	Polleniidae	Pollenia griseotomentosa	0	0	0	0	0	0	0	0	0	0	0	0	0	0	0	0	0	0	0	0	0	0	0	0	0	0	0	0	0	0	0	0	0	0	0	10	0	0	0	0	0	0	0	0	0	0	0
Diptera	Psychodidae	Clogmia albipunctata	0	0	0	0	0	0	0	0	0	0	0	0	0	0	0	0	0	0	0	0	0	0	0	0	0	0	0	0	0	0	0	0	0	0	0	0	0	0	0	0	12.5	0	0	0	0	0	6.25
Diptera	Psychodidae	Psychoda alternata	12.5	0	0	0	12.5	8.33333	12.5	0	0	16.6667	16.6667	10	0	14.2857	0	25	0	9.09091	0	20	11.1111	12.5	0	0	0	0	0	0	0	0	0	0	0	0	0	0	0	20	0	0	12.5	0	0	0	0	0	0
Diptera	Psychodidae	Psychoda mycophila	0	0	0	0	12.5	0	0	0	0	0	0	0	0	0	0	0	0	0	0	0	0	0	0	0	0	0	0	0	0	0	0	0	0	0	0	0	0	0	0	0	0	0	0	0	0	0	0
Diptera	Scathophagidae	Scathophaga stercoraria	0	0	0	0	0	0	0	0	0	0	0	0	0	0	0	0	0	0	0	0	0	0	0	0	0	0	0	0	0	0	0	0	0	0	0	0	0	0	0	0	0	9.09091	0	0	0	0	0
Diptera	Sciaridae	Bradysia	0	0	0	0	0	0	0	0	0	0	0	0	0	0	0	0	0	0	0	0	0	0	0	0	0	0	0	0	0	0	0	0	0	0	0	0	0	0	0	0	0	0	0	0	0	0	0
Diptera	Stratiomyidae	Microchrysa polita	0	0	0	0	0	0	0	0	0	0	0	0	0	0	0	0	0	0	0	0	0	0	0	0	0	0	0	0	0	0	0	0	0	0	0	0	0	0	0	0	0	9.09091	0	0	0	0	0
Diptera	Syrphidae	Eristalis similis	0	0	0	0	0	0	0	0	0	0	0	0	0	0	0	0	0	0	0	0	0	0	0	0	0	0	0	0	0	0	0	0	0	0	0	0	0	0	0	0	0	0	0	0	0	0	0
Diptera	Tachinidae	Actia pilipennis	0	0	0	0	0	0	0	0	0	0	0	0	0	0	0	0	0	0	0	0	0	12.5	0	0	0	0	0	0	0	0	0	0	0	0	0	0	0	0	0	0	0	0	0	0	0	0	0
Diptera	Tachinidae	Blondelia nigripes	0	0	0	0	0	0	0	0	0	0	0	0	0	0	0	0	0	0	0	0	0	0	0	0	0	0	0	0	0	0	0	0	0	0	0	0	0	0	0	0	0	0	0	0	0	0	0
Diptera	Tachinidae	Compsilura concinnata	0	0	0	0	0	0	0	0	0	0	0	0	0	0	0	0	0	0	0	0	0	0	0	0	0	0	0	0	0	0	0	0	0	0	0	0	0	0	0	0	0	0	0	0	0	0	0
Diptera	Tachinidae	Eloceria delecta	12.5	0	0	0	0	0	0	0	0	0	0	0	0	0	0	0	0	0	0	0	0	0	0	0	0	0	0	0	0	0	0	0	0	0	0	0	0	0	0	0	0	0	0	0	0	0	0
Diptera	Tachinidae	Macquartia tessellum	0	0	0	0	0	0	0	0	0	0	0	0	0	0	0	0	0	0	0	0	0	0	0	0	0	0	0	0	0	0	0	0	0	0	0	0	0	0	0	0	0	0	0	0	0	0	0
Diptera	Tachinidae	Pseudogonia rufifrons	0	0	0	0	0	0	0	0	0	0	0	0	0	0	0	0	0	0	0	0	0	0	0	0	0	0	0	0	0	0	0	0	0	0	0	0	0	0	0	0	0	0	0	0	0	0	0
Diptera	Tephritidae	Rhagoletis completa	0	0	0	0	0	0	0	0	0	0	0	0	0	0	0	0	0	0	0	0	0	0	0	0	0	0	0	0	0	0	0	0	0	0	0	0	0	0	0	0	0	0	14.2857	0	0	0	0
Diptera	Tipulidae	Nephrotoma flavipalpis	0	0	0	0	0	0	0	0	0	0	0	0	0	0	0	0	0	0	0	0	0	0	0	0	0	0	8.33333	0	0	0	0	0	0	0	0	0	0	0	0	0	0	0	0	0	0	0	0
Diptera	Tipulidae	Tipula	0	0	0	0	0	0	0	0	0	0	0	0	0	0	0	0	0	0	0	0	0	0	0	0	0	0	0	0	0	11.1111	0	0	0	0	0	0	0	0	0	0	0	0	0	0	0	0	0
Diptera	Tipulidae	Tipula fulvipennis	0	0	0	0	0	0	0	0	0	0	0	0	0	0	0	0	0	0	0	0	0	0	0	0	14.2857	0	8.33333	0	0	0	0	0	0	0	0	0	0	0	20	0	0	0	0	0	0	0	0
Diptera	Tipulidae	Tipula lateralis	0	0	0	0	0	0	0	0	0	0	0	0	0	0	0	0	0	0	0	0	0	0	0	0	0	0	0	0	0	0	0	0	0	0	0	0	0	0	0	0	0	0	0	0	0	0	0
Diptera	Tipulidae	Tipula maxima	0	0	0	0	0	0	0	0	0	0	0	0	0	0	0	0	0	0	0	0	0	0	0	0	0	0	0	0	0	0	0	0	0	0	0	0	0	0	0	0	0	0	0	0	0	0	0
Diptera	Tipulidae	Tipula oleracea	0	0	0	0	0	8.33333	0	0	0	0	0	0	0	0	0	0	0	0	0	0	0	0	0	0	0	0	0	0	0	0	0	7.69231	0	0	0	0	0	0	0	0	0	9.09091	0	0	0	0	0
Diptera	Tipulidae	Tipula repanda	0	0	0	0	0	0	0	0	0	0	0	0	0	0	0	0	0	0	0	0	0	0	0	0	0	0	0	0	0	11.1111	0	0	0	0	0	0	0	0	0	0	0	0	0	0	0	0	0
Diptera	Tipulidae	Tipula rufina	0	0	0	11.1111	0	0	0	0	0	0	0	0	0	0	0	0	0	0	0	0	0	0	0	0	0	0	0	0	0	0	0	0	0	0	0	0	0	0	0	0	0	0	0	0	0	0	0
Ephemeroptera	Baetidae	Baetis rhodani	0	0	0	0	0	0	0	0	0	0	0	0	0	0	0	0	0	0	20	0	0	0	0	0	0	0	0	0	0	0	0	0	0	0	0	0	0	0	0	0	0	0	0	0	0	0	0
Hemiptera	Cicadellidae	Alebra wahlbergi	0	0	11.1111	0	0	0	0	0	0	0	0	0	0	0	0	0	0	0	0	0	0	0	0	0	0	0	0	0	0	0	0	0	0	0	0	0	0	0	0	0	0	0	0	0	0	0	0
Hemiptera	Cicadellidae	Allygus	0	0	0	0	0	0	0	0	0	0	0	0	0	0	0	0	0	0	0	0	0	0	0	0	0	0	0	0	0	0	0	0	0	0	0	0	0	0	0	0	0	0	0	0	0	0	0
Hemiptera	Cicadellidae	Orientus ishidae	0	0	0	0	0	0	0	0	0	0	0	0	0	0	0	0	0	0	0	0	0	0	0	0	0	0	0	0	0	11.1111	0	0	0	0	0	0	0	0	0	0	0	0	0	0	0	0	0
Hemiptera	Cixiidae	Cixius nervosus	0	0	0	0	0	0	0	0	0	0	0	0	0	0	0	0	0	0	0	0	0	0	0	0	0	0	0	0	0	0	0	7.69231	0	0	0	0	0	0	0	0	0	0	0	0	0	0	0
Hemiptera	Miridae	Adelphocoris	0	0	0	0	12.5	0	0	0	0	0	0	0	0	0	0	0	0	0	0	0	0	0	0	0	0	0	0	25	0	0	0	0	0	0	0	0	0	0	0	0	0	0	0	0	0	0	0
Hemiptera	Miridae	Adelphocoris lineolatus	0	0	0	0	0	0	0	0	0	0	0	0	0	14.2857	8.33333	0	0	9.09091	0	0	0	0	0	0	0	11.1111	0	25	0	0	16.6667	0	0	0	0	0	0	0	0	7.69231	0	0	0	12.5	11.1111	20	0
Hemiptera	Miridae	Adelphocoris quadripunctatus	0	0	0	0	0	0	0	0	0	0	0	0	0	0	0	0	0	0	0	0	0	0	0	0	0	11.1111	0	0	0	0	0	0	0	0	0	0	0	0	0	0	0	0	0	0	0	0	0
Hemiptera	Miridae	Adelphocoris seticornis	0	0	0	0	12.5	0	0	0	0	0	0	0	0	0	0	0	0	0	0	0	0	0	0	0	0	0	0	0	0	0	0	0	0	0	0	0	0	0	0	0	0	0	0	0	0	0	0
Hemiptera	Miridae	Apolygus lucorum	0	0	0	0	0	0	0	0	0	0	0	0	0	0	0	0	0	0	0	0	0	0	0	0	0	0	0	0	0	0	0	7.69231	0	0	0	0	0	0	0	0	0	0	0	0	0	0	0
Hemiptera	Miridae	Compsidolon salicellum	0	0	0	0	0	0	12.5	0	0	0	0	0	0	0	0	0	0	0	0	0	0	0	0	0	0	0	0	0	0	0	0	0	0	0	0	0	0	0	0	0	0	0	0	0	0	0	0
Hemiptera	Miridae	Neolygus contaminatus	0	0	0	0	0	0	0	0	0	0	0	0	0	0	0	0	0	0	0	0	0	0	0	0	0	0	0	0	0	11.1111	0	7.69231	0	0	0	0	0	0	0	0	0	0	0	0	0	0	0
Hemiptera	Miridae	Phytocoris	0	0	0	0	0	0	0	0	0	0	0	0	0	0	0	0	0	0	0	0	0	0	0	0	0	11.1111	0	0	0	0	0	0	0	0	0	0	0	0	0	0	0	0	0	0	0	0	0
Hemiptera	Miridae	Phytocoris insignis	0	0	0	0	0	0	0	0	0	0	0	0	0	0	0	0	0	0	0	0	0	0	0	0	0	11.1111	0	0	0	0	0	0	0	0	0	0	0	0	0	0	0	0	0	0	0	0	0
Hemiptera	Miridae	Phytocoris longipennis	0	0	0	0	0	0	0	0	0	0	0	0	0	14.2857	0	0	0	0	0	0	0	0	0	0	0	0	8.33333	0	0	11.1111	16.6667	7.69231	0	0	0	0	7.14286	20	20	0	0	0	0	0	0	0	0
Hemiptera	Miridae	Phytocoris varipes	0	0	0	0	0	0	0	0	0	0	0	0	0	0	0	0	0	0	0	0	0	0	0	0	0	11.1111	0	0	0	0	0	0	0	0	0	0	0	0	0	0	0	0	0	0	0	0	0
Hemiptera	Reduviidae	Empicoris rubromaculatus	0	0	0	0	0	0	0	0	0	0	0	0	0	0	0	0	0	0	0	0	0	0	0	0	0	0	0	0	0	0	0	0	0	0	0	0	0	0	0	0	0	0	0	0	0	0	0
Lepidoptera	Argyresthiidae	Argyresthia goedartella	0	5.88235	0	0	0	0	0	0	0	0	0	10	0	0	0	0	0	0	0	0	0	0	0	0	0	0	8.33333	0	0	0	0	7.69231	0	0	0	10	7.14286	20	20	0	12.5	9.09091	14.2857	0	0	0	0
Lepidoptera	Autostichidae	Apatema apolausticum	0	0	0	0	0	0	0	0	0	0	0	0	0	0	0	0	0	0	0	0	0	0	0	0	0	0	0	0	0	0	0	0	0	0	0	0	0	0	0	0	0	0	0	0	0	0	6.25
Lepidoptera	Autostichidae	Oegoconia	0	0	0	0	0	0	0	0	0	0	0	0	0	0	0	0	0	0	0	0	11.1111	12.5	0	0	0	11.1111	0	0	0	0	16.6667	0	0	0	0	0	0	0	0	0	0	0	0	0	11.1111	0	6.25
Lepidoptera	Autostichidae	Oegoconia uralskella	0	0	0	0	0	0	0	0	0	0	0	0	0	0	0	0	0	0	0	0	0	0	0	0	0	0	0	0	0	0	0	0	0	0	0	0	0	0	0	0	0	0	0	0	11.1111	0	0
Lepidoptera	Blastobasidae	Blastobasis glandulella	0	5.88235	0	11.1111	0	0	0	0	0	0	0	10	0	0	8.33333	0	0	0	0	0	0	0	0	6.25	0	0	0	0	0	0	0	0	0	0	0	10	7.14286	0	0	7.69231	0	9.09091	0	0	11.1111	20	0
Lepidoptera	Blastobasidae	Blastobasis maroccanella	0	0	0	0	0	0	0	0	0	0	0	0	0	0	0	0	0	0	0	0	0	0	0	0	0	0	0	0	0	0	0	0	0	0	0	0	0	0	0	0	0	0	0	0	0	0	0
Lepidoptera	Blastobasidae	Blastobasis phycidella	0	0	0	0	0	0	0	0	0	0	0	0	0	0	0	0	0	0	0	0	0	0	0	0	0	0	0	0	0	0	0	0	0	0	0	0	0	0	0	0	0	0	0	0	0	0	0
Lepidoptera	Bucculatricidae	Bucculatrix demaryella	0	5.88235	0	0	0	0	0	0	0	0	0	0	0	0	0	0	0	0	0	0	0	0	0	0	0	0	0	0	0	0	0	0	0	0	0	0	0	0	0	0	0	0	0	0	0	0	0
Lepidoptera	Coleophoridae	Coleophora	0	0	0	0	12.5	0	0	0	0	0	0	0	0	0	0	0	0	0	0	0	0	0	0	0	0	0	0	0	0	0	0	0	0	11.1111	0	0	0	0	0	0	0	0	0	0	0	0	0
Lepidoptera	Crambidae	Agriphila straminella	0	0	0	0	0	0	0	0	0	0	0	0	0	0	0	0	0	0	0	0	0	0	0	0	0	0	0	0	0	0	0	0	0	0	0	0	7.14286	0	0	0	0	0	0	0	0	0	0
Lepidoptera	Crambidae	Agrotera nemoralis	0	0	0	0	0	0	0	0	0	0	0	0	0	0	0	0	0	0	0	0	0	0	0	0	0	0	0	0	0	0	0	0	0	0	0	0	0	0	0	0	0	0	0	0	0	0	0
Lepidoptera	Crambidae	Chrysoteuchia culmella	0	0	0	0	0	0	0	0	0	0	0	0	0	0	0	0	0	0	0	0	0	0	0	0	0	0	0	0	0	0	0	0	0	0	0	0	0	0	0	0	0	0	0	0	0	0	0
Lepidoptera	Crambidae	Crambus monochromellus	0	0	0	0	0	0	0	0	0	0	0	0	0	0	0	0	0	0	0	0	0	0	0	0	0	0	0	0	0	0	0	0	14.2857	0	0	0	0	0	0	0	0	0	0	0	0	0	0
Lepidoptera	Crambidae	Crambus pascuella	0	0	0	0	0	0	0	0	0	0	0	0	0	0	0	0	0	0	0	0	0	0	0	6.25	0	0	0	0	16.6667	0	0	0	14.2857	11.1111	0	0	0	0	0	7.69231	0	0	0	12.5	0	0	0
Lepidoptera	Crambidae	Eudonia mercurella	0	5.88235	0	0	0	0	0	0	0	0	0	0	0	0	0	0	0	0	0	0	0	0	0	0	0	0	8.33333	0	0	0	0	0	0	0	0	0	0	0	0	0	0	0	0	0	0	0	0
Lepidoptera	Crambidae	Nomophila noctuella	0	0	0	0	0	0	0	0	0	0	0	0	0	0	0	0	0	0	0	0	0	0	0	0	0	0	0	0	16.6667	0	0	0	14.2857	11.1111	0	0	0	0	0	7.69231	0	0	0	12.5	0	0	0
Lepidoptera	Crambidae	Pleuroptya ruralis	0	0	0	0	0	0	0	0	0	0	0	0	0	0	0	0	0	0	0	0	0	0	0	0	0	0	0	0	0	0	0	0	0	0	0	0	0	0	0	0	0	0	0	0	0	0	0
Lepidoptera	Crambidae	Scoparia subfusca	0	0	0	0	0	0	0	0	0	0	0	0	0	0	8.33333	0	0	0	0	0	0	0	0	0	0	0	0	0	0	0	0	0	0	0	0	0	0	0	0	0	0	0	0	0	0	0	0
Lepidoptera	Crambidae	Udea ferrugalis	0	0	0	0	0	0	0	0	0	0	0	0	0	0	8.33333	0	0	0	0	0	0	0	0	0	0	0	0	0	0	0	0	0	0	0	0	0	0	0	0	0	0	0	0	0	0	0	0
Lepidoptera	Depressariidae	Agonopterix arenella	0	0	0	0	0	0	0	0	0	0	0	0	0	0	8.33333	0	0	0	0	0	0	0	0	0	14.2857	0	0	0	0	0	0	0	0	0	0	0	0	0	0	0	0	0	0	0	0	0	0
Lepidoptera	Depressariidae	Agonopterix heracliana	0	0	0	0	0	0	0	0	0	0	0	0	0	0	0	0	0	0	0	0	0	0	0	0	0	0	0	0	0	0	0	0	0	0	0	0	0	0	0	0	0	0	0	0	0	0	0
Lepidoptera	Depressariidae	Carcina quercana	0	0	0	0	0	0	0	0	0	0	0	0	0	0	0	0	0	9.09091	0	20	11.1111	0	0	0	0	0	0	0	0	0	0	0	0	0	0	0	0	0	0	7.69231	0	0	0	0	0	0	0
Lepidoptera	Depressariidae	Pseudatemelia josephinae	0	0	0	0	0	0	0	0	0	0	0	0	0	0	0	0	0	0	0	0	0	0	0	0	0	0	0	0	0	0	0	0	0	0	0	0	0	0	0	0	0	0	0	0	0	0	0
Lepidoptera	Drepanidae	Thyatira batis	0	0	0	0	0	0	0	0	0	0	0	0	0	0	0	0	0	0	0	0	0	0	0	0	0	0	0	0	0	0	0	0	0	0	0	0	0	0	0	0	0	0	0	0	0	0	0
Lepidoptera	Drepanidae	Watsonalla	0	0	0	0	0	0	0	0	0	0	0	0	0	0	0	0	0	0	0	0	0	0	0	0	0	0	0	0	0	0	0	0	0	0	0	0	0	0	0	0	0	0	0	0	0	0	0
Lepidoptera	Elachistidae	Blastodacna	0	0	0	0	0	0	0	0	0	0	0	0	0	0	0	0	0	0	0	0	0	0	0	0	0	0	0	0	0	0	0	0	0	0	0	0	0	0	0	0	0	0	0	0	0	0	0
Lepidoptera	Epermeniidae	Epermenia aequidentellus	0	0	0	0	0	0	0	0	0	0	0	0	0	0	0	0	0	0	0	0	0	0	0	6.25	0	0	0	0	0	0	0	0	0	0	0	0	0	0	0	0	0	0	0	0	0	0	0
Lepidoptera	Epermeniidae	Epermenia falciformis	0	0	0	0	0	0	0	0	0	0	0	0	0	0	0	0	0	0	0	0	11.1111	0	0	0	0	0	0	0	0	0	0	0	0	0	0	0	0	0	0	0	0	0	0	0	0	0	0
Lepidoptera	Erebidae	Aedia leucomelas	0	0	0	0	0	0	0	0	0	0	0	0	0	0	0	0	0	0	0	0	0	0	0	0	0	0	0	0	0	0	0	0	0	0	0	0	0	0	0	0	0	0	0	0	0	0	0
Lepidoptera	Erebidae	Eilema caniola	0	0	0	0	0	0	0	0	0	0	0	0	0	0	0	0	0	0	0	0	0	0	0	0	0	0	0	0	0	0	0	0	0	0	0	0	0	0	0	0	0	0	0	0	0	0	0
Lepidoptera	Erebidae	Herminia grisealis	0	0	0	0	0	0	0	0	0	0	0	0	0	0	0	0	0	0	0	0	0	0	0	0	0	0	0	0	0	0	0	0	0	0	0	0	0	0	0	0	0	0	0	0	0	0	0
Lepidoptera	Erebidae	Herminia tarsicrinalis	0	0	0	0	0	0	0	0	0	0	0	0	0	0	0	0	0	0	0	0	0	0	0	0	0	0	0	0	0	0	0	0	0	0	0	0	0	0	0	0	0	0	0	0	0	0	0
Lepidoptera	Erebidae	Herminia tarsipennalis	0	0	0	0	0	0	0	0	0	0	0	0	0	0	0	0	0	0	0	0	0	0	0	0	0	0	0	0	0	0	0	0	0	0	0	0	0	0	0	0	0	0	0	0	0	0	0
Lepidoptera	Erebidae	Hypena	0	0	0	0	0	8.33333	0	0	0	0	0	0	0	0	0	0	0	0	20	0	11.1111	0	0	0	14.2857	0	0	0	0	0	0	0	0	0	0	0	7.14286	0	0	0	0	0	0	0	0	0	6.25
Lepidoptera	Erebidae	Hypena obesalis	0	0	11.1111	0	0	0	0	0	0	0	0	0	0	0	0	0	0	0	0	0	0	0	0	0	0	0	0	0	0	0	0	0	0	0	0	0	0	0	0	0	0	0	0	0	0	0	0
Lepidoptera	Erebidae	Hypena proboscidalis	0	0	0	0	0	0	0	0	0	0	0	0	0	0	0	0	0	0	0	0	0	0	0	0	0	0	0	0	0	0	0	0	0	0	0	0	0	0	0	0	0	0	0	0	0	0	0
Lepidoptera	Erebidae	Laspeyria flexula	0	0	0	0	0	0	0	0	0	0	0	0	0	0	0	0	0	0	0	0	0	0	0	0	0	0	0	0	0	0	0	0	0	0	0	0	0	0	0	0	0	0	0	0	0	0	0
Lepidoptera	Erebidae	Lygephila craccae	0	0	0	0	0	0	0	0	0	0	0	0	0	0	0	0	0	0	0	0	0	0	0	0	0	0	0	0	0	0	0	0	0	0	0	0	0	0	0	0	0	0	0	0	0	0	0
Lepidoptera	Erebidae	Parascotia fuliginaria	0	0	0	0	0	0	0	0	0	0	0	0	0	0	0	0	0	0	0	0	0	0	0	0	0	0	0	0	0	0	0	0	0	0	0	0	0	0	0	0	0	0	0	0	0	0	0
Lepidoptera	Erebidae	Phragmatobia fuliginosa	0	0	0	0	0	0	0	0	0	0	0	0	0	0	0	0	0	0	0	0	0	0	0	0	0	0	0	0	0	0	0	0	0	0	0	0	0	0	0	0	0	0	0	0	0	0	0
Lepidoptera	Erebidae	Zanclognatha lunalis	0	0	0	0	0	0	0	0	0	0	0	0	0	0	0	0	0	0	0	0	0	0	0	0	0	0	0	0	0	0	0	0	0	0	0	0	0	0	0	0	0	0	0	0	0	0	6.25
Lepidoptera	Gelechiidae	Acompsia cinerella	0	0	0	0	0	0	0	0	0	0	0	0	0	0	0	0	0	0	0	0	0	0	0	0	0	0	0	0	0	0	0	0	0	0	0	0	0	0	0	0	0	0	0	0	0	0	0
Lepidoptera	Gelechiidae	Anacampsis scintillella	0	0	0	0	0	0	0	0	0	0	0	0	0	0	0	0	0	0	0	0	0	0	0	0	0	0	0	0	0	0	0	0	0	0	0	0	0	0	0	0	0	0	0	0	0	0	0
Lepidoptera	Gelechiidae	Aristotelia ericinella	0	0	0	0	0	0	0	0	0	0	0	0	0	0	0	0	0	0	0	0	0	0	0	0	0	0	0	0	0	0	0	0	0	0	0	0	0	0	0	0	0	0	0	0	0	0	0
Lepidoptera	Gelechiidae	Helcystogramma rufescens	0	0	0	0	0	0	0	0	0	0	0	0	0	0	0	0	0	0	0	0	0	0	0	0	0	0	0	0	0	0	0	0	0	11.1111	0	0	7.14286	0	0	0	0	0	0	0	0	0	0
Lepidoptera	Gelechiidae	Neofaculta ericetella	0	0	0	0	0	0	0	0	0	0	0	0	0	0	0	0	0	0	0	0	0	0	0	0	0	0	0	0	0	0	0	0	0	0	0	0	0	0	0	0	0	0	0	0	0	0	6.25
Lepidoptera	Gelechiidae	Sitotroga cerealella	0	0	0	0	0	0	0	0	0	0	0	0	0	0	0	0	0	0	0	0	0	0	0	0	0	0	0	0	0	0	0	0	0	0	50	0	0	0	0	0	0	0	0	0	0	0	0
Lepidoptera	Gelechiidae	Stenolechia gemmella	0	0	0	0	0	0	0	0	0	0	0	0	0	0	0	0	0	0	0	0	0	0	0	0	0	0	0	0	0	0	0	0	0	0	0	0	0	0	20	0	0	0	0	0	0	0	0
Lepidoptera	Geometridae	Campaea honoraria	0	0	0	0	0	0	0	0	0	0	0	0	0	0	0	0	0	0	0	0	0	0	0	0	0	0	0	0	0	0	0	0	0	0	0	0	0	0	0	0	0	0	0	0	0	0	0
Lepidoptera	Geometridae	Charissa obscurata	0	0	0	0	0	0	0	0	0	0	0	0	0	14.2857	0	0	0	0	0	0	0	0	0	0	0	0	0	0	0	0	0	0	0	0	0	0	7.14286	0	0	0	0	0	0	0	0	0	0
Lepidoptera	Geometridae	Cyclophora punctaria	0	0	0	0	0	0	0	0	0	0	0	0	0	0	0	0	0	0	0	0	0	0	0	0	0	0	0	0	0	0	0	0	0	0	0	0	0	0	0	0	0	0	0	0	0	0	0
Lepidoptera	Geometridae	Ectropis crepuscularia	0	0	0	0	0	0	0	0	0	0	0	0	0	0	0	0	0	0	0	0	0	0	0	0	0	0	0	0	0	0	0	0	0	0	0	0	0	0	0	0	0	0	0	0	0	0	0
Lepidoptera	Geometridae	Gymnoscelis rufifasciata	0	0	0	0	0	0	0	0	0	0	0	0	0	0	0	0	0	0	0	0	0	0	0	0	0	0	0	0	0	0	0	0	0	0	0	0	0	0	0	0	0	0	0	0	0	0	0
Lepidoptera	Geometridae	Hypomecis punctinalis	0	0	0	0	0	0	0	0	0	0	0	0	0	0	0	0	0	0	0	0	0	0	0	6.25	0	0	0	0	0	0	0	0	0	0	0	0	0	0	0	0	0	0	0	0	0	0	0
Lepidoptera	Geometridae	Hypomecis roboraria	0	0	0	0	0	0	0	0	0	0	0	0	0	0	0	0	0	0	0	0	0	0	0	0	0	0	0	0	0	0	0	0	0	0	0	0	0	0	0	0	0	0	0	0	0	0	0
Lepidoptera	Geometridae	Idaea	0	0	0	0	0	0	0	0	0	0	0	0	0	0	0	0	0	0	0	0	0	0	0	0	0	0	0	0	0	0	0	0	0	0	0	0	0	0	0	0	0	0	0	0	0	0	0
Lepidoptera	Geometridae	Idaea aversata	0	0	0	0	0	0	0	0	0	0	0	0	0	0	0	0	0	0	0	0	0	0	0	0	0	0	0	0	0	0	0	0	0	0	0	0	0	0	0	0	0	0	0	0	0	0	0
Lepidoptera	Geometridae	Idaea biselata	12.5	0	0	11.1111	0	8.33333	0	0	0	16.6667	0	0	0	0	8.33333	0	0	0	0	0	0	0	0	0	0	0	8.33333	0	0	11.1111	0	0	0	0	0	0	0	0	0	0	0	0	0	0	0	0	0
Lepidoptera	Geometridae	Idaea degeneraria	0	0	0	0	0	0	0	0	0	0	0	0	0	0	0	0	0	0	0	0	0	0	0	0	0	0	0	0	0	0	0	0	0	0	0	0	0	0	0	0	0	0	0	0	0	0	0
Lepidoptera	Geometridae	Idaea subsericeata	0	0	0	0	0	0	0	0	0	0	0	0	0	0	0	0	0	0	0	0	0	0	0	0	0	0	0	0	0	0	0	0	0	0	0	0	0	0	0	0	0	0	0	0	0	0	0
Lepidoptera	Geometridae	Ligdia adustata	0	0	0	0	0	0	0	0	0	0	0	0	0	0	0	0	0	0	0	0	0	0	0	0	0	0	0	0	0	0	0	0	0	0	0	0	0	0	0	0	0	0	0	0	0	0	0
Lepidoptera	Geometridae	Lomaspilis marginata	0	0	0	0	0	0	0	0	0	0	0	0	0	0	0	0	0	0	0	0	0	0	0	0	0	0	0	0	0	0	0	0	0	0	0	0	0	0	0	0	0	0	0	0	0	0	0
Lepidoptera	Geometridae	Menophra abruptaria	0	0	0	0	0	0	0	0	0	0	0	0	0	0	0	0	0	0	0	0	0	0	0	0	0	0	0	0	0	0	0	0	0	0	0	0	0	0	0	0	0	0	0	0	0	0	0
Lepidoptera	Geometridae	Opisthograptis luteolata	0	0	0	0	0	0	0	0	0	0	0	0	0	0	0	0	0	0	0	0	0	0	0	0	0	0	0	0	0	0	0	0	0	0	0	0	0	0	0	0	0	0	0	0	0	0	0
Lepidoptera	Geometridae	Pachycnemia hippocastanaria	0	0	0	0	0	0	0	0	0	0	0	0	0	0	0	0	0	0	0	0	0	0	0	0	0	0	0	0	0	0	0	0	0	0	0	0	0	0	0	0	0	0	0	0	0	0	0
Lepidoptera	Geometridae	Peribatodes rhomboidaria	0	0	0	0	0	0	0	0	0	0	0	0	0	0	0	0	0	0	0	0	0	0	0	0	0	0	0	0	0	0	0	0	0	0	0	0	0	0	0	0	0	0	0	0	0	0	0
Lepidoptera	Geometridae	Rhoptria asperaria	0	0	0	0	0	0	0	0	0	0	0	0	0	0	0	0	0	0	0	0	0	0	0	0	0	0	0	0	0	0	0	0	0	0	0	0	0	0	0	0	0	0	0	0	0	0	0
Lepidoptera	Geometridae	Scopula nigropunctata	0	0	0	0	0	0	0	0	0	0	0	0	0	0	0	0	0	0	0	0	0	0	0	0	0	0	0	0	0	0	0	0	0	0	0	0	0	0	0	0	0	0	0	0	0	0	6.25
Lepidoptera	Geometridae	Selenia dentaria	0	0	0	0	0	0	0	0	0	0	0	0	0	0	0	0	0	0	0	20	0	0	0	0	0	0	0	0	0	0	0	0	0	0	0	0	0	0	0	0	0	0	0	0	0	0	0
Lepidoptera	Geometridae	Timandra comae	0	0	0	0	0	0	0	0	0	0	0	0	0	0	0	0	0	0	0	0	0	0	0	0	0	0	0	0	16.6667	0	0	0	0	0	0	0	0	0	0	0	0	0	0	0	0	0	0
Lepidoptera	Geometridae	Triphosa tauteli	0	0	0	0	0	0	0	0	0	0	0	0	12.5	0	0	0	0	0	0	0	0	0	0	0	0	0	0	0	0	0	0	0	0	0	0	0	0	0	0	0	0	0	0	0	0	0	0
Lepidoptera	Gracillariidae	Acrocercops brongniardella	0	0	0	0	0	0	0	0	0	0	0	0	0	0	0	0	0	9.09091	0	0	0	0	0	0	0	0	0	0	0	0	0	0	0	0	0	0	0	0	0	0	0	0	0	0	0	0	0
Lepidoptera	Gracillariidae	Caloptilia elongella	0	0	0	0	0	0	0	0	0	0	0	0	0	0	0	0	0	0	0	0	0	0	0	0	0	0	0	0	0	0	0	7.69231	0	0	0	0	0	0	0	0	0	0	0	0	0	0	0
Lepidoptera	Gracillariidae	Caloptilia robustella	0	5.88235	0	0	0	0	0	0	0	0	0	0	0	0	0	0	0	0	0	0	0	0	0	0	0	0	0	0	0	0	0	0	0	0	0	0	0	0	0	0	0	0	0	0	0	0	0
Lepidoptera	Gracillariidae	Parectopa ononidis	0	0	0	0	0	8.33333	0	0	0	0	0	0	0	0	0	0	0	0	0	0	0	0	0	0	0	0	0	0	0	0	0	0	0	0	0	0	0	0	0	0	0	0	0	0	0	0	0
Lepidoptera	Gracillariidae	Parectopa robiniella	0	5.88235	0	0	0	0	12.5	0	0	0	0	0	0	0	8.33333	0	0	0	0	0	0	0	0	0	0	0	0	0	0	0	0	0	0	0	0	10	0	0	0	0	0	0	0	0	0	0	0
Lepidoptera	Gracillariidae	Phyllonorycter maestingella	0	0	0	0	0	0	0	0	0	0	0	0	0	0	0	0	0	0	0	0	0	0	0	0	0	0	0	0	0	0	0	0	0	0	0	10	0	0	0	0	0	0	0	0	0	0	0
Lepidoptera	Gracillariidae	Phyllonorycter messaniella	0	0	0	0	0	0	0	0	0	0	0	0	0	0	0	0	0	0	0	0	0	0	0	6.25	0	0	0	0	0	0	0	0	0	0	0	0	0	0	0	0	0	0	0	0	0	0	0
Lepidoptera	Lasiocampidae	Euthrix potatoria	0	0	0	0	0	0	0	0	0	0	0	0	0	0	0	0	0	0	0	0	0	0	0	0	0	0	0	0	0	0	0	0	0	0	0	0	0	0	0	0	0	0	0	0	0	0	0
Lepidoptera	Lasiocampidae	Lasiocampa quercus	0	0	0	0	0	0	0	0	0	0	0	0	0	0	0	0	0	0	0	0	0	0	0	0	0	0	0	0	0	0	0	0	0	0	0	0	0	0	0	0	0	0	0	0	0	0	0
Lepidoptera	Lecithoceridae	Homaloxestis briantiella	0	0	0	0	0	0	0	0	0	0	16.6667	0	0	0	8.33333	0	0	0	0	0	0	0	0	0	0	0	0	25	0	11.1111	0	0	0	0	0	0	0	0	0	0	0	0	0	0	11.1111	0	6.25
Lepidoptera	Momphidae	Mompha subbistrigella	0	0	0	0	0	0	0	0	0	0	0	0	0	0	0	0	0	0	0	0	0	0	0	0	0	0	0	0	0	0	0	0	0	0	0	0	7.14286	0	0	0	0	0	0	0	0	0	0
Lepidoptera	Nepticulidae	Ectoedemia suberis	0	0	0	0	0	0	0	0	0	0	0	0	0	0	0	0	0	0	0	0	0	0	0	0	0	0	0	0	0	0	0	0	0	0	0	0	0	0	0	0	0	0	0	0	0	0	0
Lepidoptera	Noctuidae	Abrostola	0	0	0	0	0	0	0	0	0	0	0	0	0	0	0	0	0	0	0	0	0	0	0	0	0	0	0	0	0	0	0	0	0	0	0	0	0	0	0	0	0	0	0	0	0	0	0
Lepidoptera	Noctuidae	Acronicta auricoma	0	0	0	0	0	0	0	0	0	0	0	0	0	0	0	0	0	0	0	0	0	0	0	0	0	0	0	0	0	0	0	0	0	0	0	0	0	0	0	0	0	0	0	0	0	0	0
Lepidoptera	Noctuidae	Acronicta rumicis	0	0	0	0	0	0	0	0	0	0	0	0	0	0	0	0	0	0	0	0	0	0	0	0	0	0	0	0	0	0	0	0	0	0	0	0	0	0	0	0	0	0	0	0	0	0	0
Lepidoptera	Noctuidae	Agrotis	0	0	0	0	0	0	0	0	0	0	0	0	0	0	0	0	0	0	0	0	0	0	0	0	0	0	0	0	0	0	0	0	0	0	0	0	0	0	0	0	0	0	0	0	0	0	0
Lepidoptera	Noctuidae	Agrotis exclamationis	0	0	0	0	0	0	0	0	0	0	0	0	0	0	0	0	0	0	0	0	0	0	0	0	0	0	0	0	0	0	0	0	0	0	0	0	0	0	0	0	0	0	0	0	0	0	0
Lepidoptera	Noctuidae	Agrotis ipsilon	0	0	0	0	0	0	0	0	0	0	0	0	0	0	0	0	0	0	0	0	0	0	0	0	0	0	0	0	0	0	0	0	0	0	0	0	0	0	0	0	0	0	0	0	0	0	0
Lepidoptera	Noctuidae	Agrotis segetum	0	0	0	0	0	0	0	0	0	0	0	0	0	0	0	0	0	0	0	0	0	0	0	0	0	0	0	0	0	0	0	0	0	0	0	0	0	0	0	0	0	0	0	0	0	0	0
Lepidoptera	Noctuidae	Amphipyra pyramidea	0	0	0	0	0	0	0	0	0	0	0	0	0	0	0	0	0	0	0	0	0	0	0	0	0	0	0	0	0	0	0	0	0	0	0	0	0	0	0	0	0	0	0	0	0	0	0
Lepidoptera	Noctuidae	Chloantha hyperici	0	0	0	0	0	0	0	0	0	0	0	0	0	0	0	0	0	0	0	0	0	0	0	0	0	0	0	0	0	0	0	0	0	0	0	0	0	0	0	0	0	0	0	0	0	0	0
Lepidoptera	Noctuidae	Craniophora ligustri	0	0	0	0	0	0	0	0	0	0	0	0	0	0	0	0	0	0	0	0	0	0	0	0	0	0	0	0	0	0	0	0	0	0	0	0	0	0	0	0	0	0	0	0	0	0	0
Lepidoptera	Noctuidae	Cryphia algae	0	0	0	0	0	0	0	0	0	0	0	0	0	0	0	0	0	0	0	0	0	0	0	0	0	0	0	0	0	0	0	0	0	0	0	0	0	0	0	0	0	0	0	0	0	0	0
Lepidoptera	Noctuidae	Elaphria venustula	0	0	0	0	0	0	0	0	0	0	0	0	0	0	8.33333	0	0	0	0	0	0	0	0	0	0	0	0	0	0	0	0	0	0	0	0	0	0	0	0	0	0	0	0	0	0	0	0
Lepidoptera	Noctuidae	Euplexia lucipara	0	0	0	0	0	0	0	0	0	0	0	0	0	0	0	0	0	0	0	0	0	0	0	0	0	0	0	0	0	0	0	0	0	0	0	0	0	0	0	0	0	0	0	0	0	0	0
Lepidoptera	Noctuidae	Heliothis	0	0	0	0	0	0	0	0	0	0	0	0	0	0	0	0	0	0	0	0	0	0	0	0	0	0	0	0	0	0	0	0	0	0	0	0	0	0	0	0	0	0	0	0	0	0	0
Lepidoptera	Noctuidae	Hoplodrina ambigua	0	0	0	0	0	0	0	0	0	0	0	0	0	0	0	0	0	0	0	0	0	0	0	0	0	0	0	0	0	0	0	0	0	0	0	0	0	0	0	0	0	0	0	0	0	0	0
Lepidoptera	Noctuidae	Leucania obsoleta	0	0	0	0	0	0	0	0	0	0	0	0	0	0	0	0	0	0	0	0	0	0	0	0	0	0	0	0	0	0	0	0	0	0	0	0	0	0	0	0	0	0	0	0	0	0	0
Lepidoptera	Noctuidae	Macdunnoughia confusa	0	0	0	0	0	0	0	0	0	0	0	0	0	0	0	0	0	0	0	0	0	0	0	0	0	0	0	0	0	0	0	0	0	0	0	0	0	0	0	0	0	0	0	0	0	0	0
Lepidoptera	Noctuidae	Mesapamea	0	0	0	0	0	0	0	0	0	0	0	0	0	0	0	0	0	0	0	0	0	0	0	0	0	0	0	0	0	0	0	0	0	0	0	0	0	0	0	0	0	0	0	0	0	0	0
Lepidoptera	Noctuidae	Mythimna	0	0	0	0	0	0	0	0	0	0	0	0	0	0	0	0	0	0	0	0	0	0	0	0	0	0	0	0	0	0	0	0	0	0	0	0	0	0	0	0	0	0	0	0	0	0	0
Lepidoptera	Noctuidae	Mythimna albipuncta	0	0	0	0	0	0	0	0	0	0	0	0	0	0	0	0	0	0	0	0	0	0	0	0	0	0	0	0	0	0	0	0	0	0	0	0	0	0	0	0	0	0	0	0	0	0	0
Lepidoptera	Noctuidae	Mythimna unipuncta	0	0	0	0	0	0	0	0	0	0	0	0	0	0	0	0	0	0	0	0	0	0	0	0	0	0	0	0	16.6667	0	0	0	0	0	0	0	0	0	0	0	0	0	0	12.5	0	0	0
Lepidoptera	Noctuidae	Mythimna vitellina	0	0	0	0	0	0	0	0	0	0	0	0	0	0	0	0	0	0	0	0	0	0	0	0	0	0	0	0	0	0	0	0	0	0	0	0	0	0	0	0	0	0	0	0	0	0	0
Lepidoptera	Noctuidae	Noctua pronuba	0	0	0	0	0	0	0	0	0	0	0	0	0	0	0	0	0	0	0	0	0	0	0	0	0	0	0	0	0	0	0	0	0	0	0	0	0	0	0	0	0	0	0	0	0	0	0
Lepidoptera	Noctuidae	Ochropleura plecta	0	0	0	0	0	0	0	0	0	0	0	0	0	0	0	0	0	0	0	0	0	0	0	0	0	0	0	0	0	0	0	0	0	0	0	0	0	0	0	0	0	0	0	0	0	0	0
Lepidoptera	Noctuidae	Peridroma saucia	0	0	0	0	0	0	0	0	0	0	0	0	0	0	0	0	0	0	0	0	0	0	0	0	0	0	0	0	0	0	0	0	0	0	0	0	0	0	0	0	0	0	0	0	0	0	0
Lepidoptera	Noctuidae	Phlogophora meticulosa	0	0	0	0	0	0	0	0	0	0	0	0	0	0	0	0	0	0	0	0	0	0	0	0	0	0	0	0	0	0	0	0	0	0	0	0	0	0	0	0	0	0	0	0	0	0	0
Lepidoptera	Noctuidae	Protodeltote pygarga	0	0	0	0	0	0	0	33.3333	0	16.6667	0	0	0	0	8.33333	0	0	0	0	0	0	0	0	0	0	0	0	0	0	0	0	0	0	0	0	0	0	0	0	0	0	0	0	0	0	0	0
Lepidoptera	Noctuidae	Trachea atriplicis	0	0	0	0	0	0	0	0	0	0	0	0	0	0	0	0	0	0	0	0	0	0	0	0	0	0	0	0	0	0	0	0	0	0	0	0	0	0	0	0	0	0	0	0	0	0	0
Lepidoptera	Noctuidae	Xestia baja	0	0	0	0	0	0	0	0	0	0	0	0	0	0	0	0	0	0	0	0	0	0	0	0	0	0	0	0	0	0	0	0	0	0	0	0	0	0	0	0	0	0	0	0	0	0	0
Lepidoptera	Noctuidae	Xestia c-nigrum	0	0	0	0	0	0	0	0	0	0	0	0	0	0	0	0	0	0	0	0	0	0	0	0	0	0	0	0	0	0	0	0	0	0	0	0	0	0	0	0	0	0	0	0	0	0	0
Lepidoptera	Noctuidae	Xestia xanthographa	0	0	0	0	0	0	0	0	0	0	0	0	0	0	0	0	0	0	0	0	0	0	0	0	0	0	0	0	0	0	0	0	0	0	0	0	0	0	0	0	0	0	0	0	0	0	0
Lepidoptera	Nolidae	Pseudoips prasinana	0	0	0	0	0	0	0	0	0	0	0	0	0	0	0	0	0	0	0	0	0	0	0	0	0	0	0	0	0	0	0	0	0	0	0	0	0	0	0	0	0	0	0	0	0	0	0
Lepidoptera	Notodontidae	Thaumetopoea pityocampa	0	0	0	0	0	0	0	0	0	0	0	0	0	0	0	0	0	0	0	0	0	0	0	0	0	0	0	0	0	0	0	0	0	0	0	0	0	0	0	0	0	0	0	0	0	0	0
Lepidoptera	Oecophoridae	Harpella forficella	0	0	0	0	0	0	0	0	0	0	0	0	0	0	0	0	0	0	0	0	0	0	0	0	0	0	0	0	0	0	0	0	0	0	0	0	0	0	0	0	0	0	0	0	0	0	0
Lepidoptera	Oecophoridae	Metalampra italica	0	0	0	0	0	0	0	0	0	0	0	0	0	0	0	0	0	0	0	0	0	0	0	0	0	0	0	0	0	0	0	0	0	0	0	0	7.14286	0	0	0	12.5	9.09091	0	0	0	0	0
Lepidoptera	Pieridae	Pieris brassicae	0	0	0	0	0	0	0	0	0	0	0	0	0	0	0	0	50	0	0	0	0	0	0	0	0	0	0	0	0	0	0	0	0	0	0	0	0	0	0	0	0	0	0	0	0	0	0
Lepidoptera	Pyralidae	Acrobasis porphyrella	0	0	0	0	0	0	0	0	0	0	0	0	0	0	0	0	0	0	0	0	0	0	0	0	0	0	0	0	0	0	0	0	0	0	0	0	0	0	0	0	0	0	0	0	0	0	0
Lepidoptera	Pyralidae	Aphomia sociella	0	0	0	0	0	0	0	0	0	0	0	0	0	0	0	0	0	0	0	0	0	0	0	0	0	0	0	0	0	0	0	0	0	0	0	0	0	0	0	0	0	0	0	0	0	0	0
Lepidoptera	Pyralidae	Eccopisa effractella	0	0	0	0	0	0	0	0	0	0	0	0	0	0	0	0	0	0	0	0	0	0	0	0	0	0	0	0	0	0	0	0	0	0	0	0	0	0	0	0	0	0	0	0	0	0	0
Lepidoptera	Pyralidae	Endotricha flammealis	0	0	0	0	0	0	0	33.3333	0	16.6667	0	10	0	0	8.33333	0	0	0	0	0	0	0	0	0	0	0	0	0	0	0	0	0	0	0	0	0	0	0	0	0	0	0	0	0	0	0	0
Lepidoptera	Pyralidae	Homoeosoma sinuella	0	0	0	0	0	0	0	0	0	0	0	0	0	0	0	0	0	0	0	0	0	0	0	0	0	0	0	0	0	0	0	0	0	0	0	0	0	0	0	0	0	0	0	0	0	0	0
Lepidoptera	Pyralidae	Oncocera semirubella	0	0	0	0	0	0	0	0	0	0	0	0	0	0	0	0	0	0	0	0	0	0	0	0	0	0	0	0	16.6667	0	0	0	14.2857	11.1111	0	0	0	0	0	0	0	0	0	0	0	0	0
Lepidoptera	Roeslerstammiidae	Roeslerstammia erxlebella	0	0	0	0	0	0	0	0	0	0	0	0	0	0	0	0	0	0	0	0	0	0	0	0	0	0	0	0	0	0	0	0	0	0	0	10	0	0	0	0	0	0	0	0	0	0	0
Lepidoptera	Sphingidae	Sphinx maurorum	0	0	0	0	0	0	0	0	0	0	0	0	0	0	0	0	0	0	0	0	0	0	0	0	0	0	0	0	0	0	0	0	0	0	0	0	0	0	0	0	0	0	0	0	0	0	0
Lepidoptera	Tineidae	Montescardia tessulatellus	0	0	0	0	0	0	0	0	0	0	0	10	0	0	0	0	0	9.09091	0	0	0	0	0	0	0	0	0	0	0	0	0	0	0	0	0	0	0	0	0	0	0	0	0	0	0	0	0
Lepidoptera	Tineidae	Morophaga choragella	0	0	0	0	0	0	0	0	0	0	0	0	0	0	0	0	0	0	0	0	0	0	0	0	0	0	0	0	0	0	0	0	0	0	0	0	0	0	0	0	0	0	0	0	0	0	6.25
Lepidoptera	Tineidae	Nemapogon clematella	0	0	0	0	0	0	0	0	0	0	0	0	0	14.2857	8.33333	0	0	0	0	0	0	0	0	0	0	0	0	0	0	0	0	0	0	0	0	0	0	0	0	0	0	0	0	0	0	0	0
Lepidoptera	Tineidae	Nemapogon granella	0	0	0	0	0	0	0	0	0	0	0	0	0	0	0	0	0	0	0	0	0	0	0	0	0	0	0	0	0	0	0	0	0	0	50	0	0	0	0	0	0	0	0	0	0	0	0
Lepidoptera	Tineidae	Opogona sacchari	0	0	0	0	0	0	0	0	0	0	0	0	0	0	0	0	0	0	0	0	0	0	0	0	0	0	0	0	0	0	0	0	0	0	0	0	0	0	0	0	0	0	0	0	0	0	0
Lepidoptera	Tortricidae	Acleris	0	0	0	0	0	0	0	0	0	0	0	0	0	0	0	0	0	0	0	0	0	0	0	0	0	0	0	0	0	0	0	0	0	0	0	0	0	0	0	0	0	0	0	0	0	0	0
Lepidoptera	Tortricidae	Acleris emargana	0	0	0	0	0	0	0	0	0	0	0	0	0	0	0	0	0	0	0	0	0	0	0	0	0	0	8.33333	0	0	0	0	0	0	0	0	0	0	0	0	0	0	0	0	0	0	0	0
Lepidoptera	Tortricidae	Agapeta zoegana	0	0	0	0	0	0	0	0	0	0	0	0	0	0	0	0	0	0	0	0	0	0	0	0	0	0	0	0	0	0	0	0	0	0	0	0	0	0	0	0	0	0	0	0	0	0	0
Lepidoptera	Tortricidae	Ancylis badiana	0	0	0	0	0	8.33333	0	0	0	0	0	0	0	0	0	0	0	0	0	0	0	0	0	0	0	0	0	0	0	0	0	7.69231	0	0	0	0	0	0	0	7.69231	0	0	0	0	0	0	0
Lepidoptera	Tortricidae	Ancylis diminutana	0	0	0	0	0	0	0	0	0	0	0	0	0	0	0	0	0	0	0	0	0	0	0	6.25	0	0	0	0	0	0	0	0	0	0	0	0	0	0	0	7.69231	0	0	0	0	0	0	0
Lepidoptera	Tortricidae	Archips	0	0	0	0	0	0	0	0	0	0	0	0	0	0	0	0	0	0	0	0	0	0	0	0	0	0	0	0	0	0	0	0	0	0	0	0	0	0	0	0	0	0	0	0	0	0	0
Lepidoptera	Tortricidae	Argyrotaenia ljungiana	0	0	0	0	0	0	0	0	0	0	0	0	0	0	0	0	0	0	0	0	0	0	0	0	0	0	0	0	0	0	0	0	0	0	0	0	0	0	0	0	0	0	0	0	0	0	0
Lepidoptera	Tortricidae	Celypha	0	0	0	0	0	0	0	0	0	0	0	0	0	0	0	0	0	0	0	0	0	0	0	0	0	0	0	0	0	0	0	7.69231	14.2857	0	0	0	0	0	0	0	0	0	0	0	0	0	0
Lepidoptera	Tortricidae	Celypha lacunana	0	0	0	0	0	0	0	0	0	0	0	0	0	0	0	0	0	9.09091	0	0	11.1111	12.5	0	6.25	0	0	0	0	0	0	0	7.69231	14.2857	11.1111	0	0	7.14286	0	0	7.69231	0	0	0	12.5	0	0	0
Lepidoptera	Tortricidae	Clepsis rurinana	0	0	0	0	0	0	0	0	0	0	0	0	0	0	0	0	0	0	0	0	0	0	0	0	14.2857	0	0	0	0	0	0	0	0	0	0	0	0	0	0	0	0	0	0	0	0	0	0
Lepidoptera	Tortricidae	Cydia	0	0	0	0	0	0	0	0	0	0	0	0	0	0	0	0	0	0	0	0	0	0	0	0	0	0	0	0	0	0	0	0	0	0	0	0	0	0	0	0	0	9.09091	0	0	0	0	0
Lepidoptera	Tortricidae	Cydia fagiglandana	0	0	0	0	0	0	0	0	0	0	0	0	0	0	0	0	0	0	0	0	0	0	0	0	0	0	0	0	0	0	0	0	0	0	0	0	0	0	0	0	0	0	0	0	0	0	0
Lepidoptera	Tortricidae	Epinotia nisella	0	0	0	11.1111	0	0	0	0	0	0	0	0	0	0	0	0	0	0	0	0	0	0	0	0	0	0	0	0	0	0	0	0	0	0	0	0	0	0	0	0	0	0	0	0	0	0	0
Lepidoptera	Tortricidae	Lathronympha strigana	0	0	0	0	0	0	0	0	0	0	0	0	0	0	0	0	0	0	0	0	0	12.5	0	0	0	0	0	0	0	0	0	0	14.2857	0	0	10	7.14286	0	0	0	0	0	0	0	0	0	0
Lepidoptera	Tortricidae	Pandemis cinnamomeana	0	0	0	0	0	0	0	0	0	0	0	0	0	0	0	0	0	0	0	0	0	0	0	0	0	0	8.33333	0	0	0	0	0	0	0	0	0	0	0	0	0	0	9.09091	0	0	0	0	0
Lepidoptera	Tortricidae	Pandemis heparana	0	0	0	0	0	0	0	0	0	0	0	0	0	0	0	0	0	0	0	0	0	0	0	0	0	0	0	0	0	0	0	0	0	0	0	0	0	0	0	0	0	0	0	0	0	0	0
Lepidoptera	Tortricidae	Spatalistis bifasciana	0	0	0	11.1111	0	0	0	0	0	0	0	0	0	0	0	0	0	0	0	0	0	0	0	0	0	0	0	0	0	0	0	0	0	0	0	10	0	0	0	7.69231	0	0	0	0	0	0	0
Neuroptera	Chrysopidae	Chrysopa viridana	0	0	0	0	0	0	0	0	0	0	0	0	0	0	0	0	0	0	0	0	0	0	0	0	0	0	0	0	0	0	0	0	0	0	0	0	0	0	0	0	0	0	0	0	0	0	0
Neuroptera	Chrysopidae	Chrysoperla	0	0	0	0	0	0	0	33.3333	0	0	0	0	0	0	0	0	0	0	0	0	0	0	0	0	0	0	0	0	0	0	0	0	0	0	0	0	0	0	0	0	0	0	0	0	0	0	0
Neuroptera	Chrysopidae	Chrysopidia ciliata	0	0	0	0	0	0	0	0	0	0	0	0	0	0	0	0	0	0	0	0	0	0	0	0	0	0	0	0	0	0	0	0	0	0	0	0	0	0	0	0	0	0	0	0	0	0	0
Neuroptera	Chrysopidae	Nineta	0	0	0	0	0	0	0	0	0	0	0	10	0	0	0	0	0	0	0	0	0	0	0	0	0	0	0	0	0	0	0	0	0	0	0	0	0	0	0	0	0	0	0	0	0	0	0
Neuroptera	Chrysopidae	Pseudomallada granadensis	0	0	0	0	0	0	0	0	0	0	0	0	0	0	0	0	0	0	0	0	0	0	0	0	0	0	0	0	0	0	0	0	0	0	0	0	0	0	0	0	0	0	0	0	0	0	0
Neuroptera	Coniopterygidae	Coniopteryx	0	0	0	0	0	0	0	0	0	0	0	0	0	0	0	0	0	0	0	0	0	0	0	0	0	0	0	0	0	0	0	0	0	0	0	0	0	0	0	0	0	0	0	0	0	0	0
Neuroptera	Coniopterygidae	Conwentzia psociformis	0	0	0	0	0	0	0	0	0	0	0	0	0	0	0	0	0	0	0	0	0	0	0	0	0	0	0	0	0	0	0	0	0	0	0	0	0	0	0	0	0	0	0	0	0	0	0
Neuroptera	Hemerobiidae	Hemerobius gilvus	0	0	0	0	0	0	0	0	0	0	0	0	0	0	0	0	0	0	0	0	0	0	0	0	0	0	0	0	0	0	0	0	0	0	0	0	0	0	0	0	0	0	0	0	0	0	0
Neuroptera	Hemerobiidae	Hemerobius humulinus	12.5	5.88235	11.1111	11.1111	0	0	0	0	0	0	0	0	0	0	0	0	0	0	20	20	0	0	0	0	0	0	8.33333	0	0	0	0	0	0	0	0	0	0	0	0	0	0	0	0	0	0	0	0
Neuroptera	Hemerobiidae	Hemerobius micans	12.5	5.88235	0	0	0	0	0	0	0	0	0	0	0	0	0	0	0	0	0	0	0	0	0	0	0	0	0	0	0	0	0	0	0	0	0	0	0	0	0	0	0	0	0	0	0	0	0
Neuroptera	Hemerobiidae	Wesmaelius	0	0	0	0	0	0	0	0	0	0	0	0	0	0	0	0	0	0	0	0	0	0	0	0	0	0	0	0	0	0	0	0	0	0	0	0	0	0	0	0	0	0	0	0	0	0	0
Neuroptera	Osmylidae	Osmylus fulvicephalus	0	0	0	0	0	0	0	0	0	0	0	0	0	0	0	0	0	0	0	0	0	0	0	0	0	0	0	0	0	0	0	0	0	0	0	0	0	0	0	0	0	0	0	0	0	0	0
Orthoptera	Tettigoniidae	Tettigonia viridissima	0	0	0	0	0	0	0	0	0	0	0	0	0	0	0	0	0	0	0	0	0	0	0	0	0	0	0	0	0	0	0	0	0	0	0	0	0	0	0	0	0	0	0	0	0	0	0
Trichoptera	Limnephilidae	Limnephilus vittatus	0	0	0	0	0	0	0	0	0	0	0	0	0	0	0	0	0	0	0	0	0	0	0	0	0	0	0	0	0	0	0	0	0	0	0	0	0	0	0	0	0	0	0	0	0	0	0
Trichoptera	Limnephilidae	Stenophylax fissus	0	0	0	0	0	0	0	0	0	0	0	0	0	0	0	0	0	0	0	0	0	0	0	0	0	0	0	0	0	0	0	0	0	0	0	0	0	0	0	0	0	0	0	0	0	0	0
Trichoptera	Psychomyiidae	Psychomyia pusilla	0	0	0	0	0	8.33333	0	0	0	0	0	0	0	0	0	0	0	0	0	0	0	0	0	0	0	0	0	0	0	0	0	0	0	0	0	0	0	0	0	0	0	0	0	0	0	0	0
Trichoptera	Psychomyiidae	Tinodes maculicornis	0	0	0	0	0	8.33333	12.5	0	0	0	0	0	12.5	0	0	0	50	0	0	0	0	0	0	0	0	0	0	0	0	0	0	0	0	0	0	0	0	0	0	0	0	0	0	0	0	0	0
			100	100	100	100	100	100	100	100	100	100	100	100	100	100	100	100	100	100	100	100	100	100	100	100	100	100	100	100	100	100	100	100	100	100	100	100	100	100	100	100	100	100	100	100	100	100	100
[truncated: 89 more columns]
